# Supplementary material for: The Complete Genome Sequence of Mycoplasma bovis Strain Hubei-1
Source: PLoS One. 2011 Jun 22;6(6):e20999. doi: 10.1371/journal.pone.0020999 (PMC3120828; doi:10.1371/journal.pone.0020999)
Supplement: Table S1 — Codon usage in M.bovis Hubei-1. (XLS) [file pone.0020999.s002.xls]

## Sheet: Sheet1
Table S1. codon usage in M.bovis Hubei-1
Codon	Encoded Amino Acid	Proportion(‰)	Number
TAG	_	0.667001	189
TAA	_	2.16334	613
GCG	A	2.08217	590
GCC	A	5.18425	1469
GCA	A	21.2487	6021
GCT	A	25.9601	7356
TGC	C	2.18804	620
TGT	C	3.61027	1023
GAC	D	15.3904	4361
GAT	D	41.6928	11814
GAG	E	10.7073	3034
GAA	E	54.3729	15407
TTC	F	8.94628	2535
TTT	F	43.7256	12390
GGG	G	2.82328	800
GGC	G	11.8437	3356
GGA	G	14.4764	4102
GGT	G	17.9455	5085
CAC	H	5.32895	1510
CAT	H	9.92384	2812
ATC	I	7.7852	2206
ATA	I	28.7093	8135
ATT	I	53.1342	15056
AAG	K	23.7121	6719
AAA	K	80.2695	22745
CTC	L	1.60574	455
CTG	L	1.84925	524
TTG	L	11.2014	3174
CTA	L	12.8177	3632
CTT	L	17.5644	4977
TTA	L	47.8582	13561
ATG	M	18.7819	5322
AAC	N	20.3065	5754
AAT	N	56.9033	16124
CCC	P	1.25636	356
CCG	P	1.40811	399
CCT	P	12.3554	3501
CCA	P	12.3836	3509
CAG	Q	4.11494	1166
CAA	Q	23.7932	6742
CGG	R	0.232921	66
CGA	R	0.804636	228
CGC	R	1.04814	297
AGG	R	2.83387	803
CGT	R	4.50667	1277
AGA	R	21.6581	6137
TCC	S	1.69397	480
TCG	S	3.18325	902
AGC	S	10.4814	2970
AGT	S	15.8563	4493
TCT	S	16.5374	4686
TCA	S	25.8648	7329
ACG	T	1.65515	469
ACC	T	4.26669	1209
ACT	T	20.8076	5896
ACA	T	21.2134	6011
GTC	V	3.81496	1081
GTG	V	5.63245	1596
GTA	V	14.0141	3971
GTT	V	33.7065	9551
TGG	W	1.33753	379
TGA	W	8.12047	2301
TAC	Y	10.5238	2982
TAT	Y	32.1149	9100
