# Supplementary material for: The Complete Genome Sequence of Mycoplasma bovis Strain Hubei-1
Source: PLoS One. 2011 Jun 22;6(6):e20999. doi: 10.1371/journal.pone.0020999 (PMC3120828; doi:10.1371/journal.pone.0020999)
Supplement: Table S2 — IS elements distribution in M.bovis (XLS) [file pone.0020999.s003.xls]

## Sheet: Sheet1
Table S2 IS elements distribution in M.bovis
IS elements	Family	Length	Complete	Partial
ISMbov1	IS30	1521	8	8
ISMbov2	IS4	1671	2	2
ISMbov3	IS4	1873	3	2
ISMbov4	IS3	1340	8	8
ISMbov5	IS4	1468	2
ISMbov6	IS30	1415	3	4
