# Supplementary material for: The Complete Genome Sequence of Mycoplasma bovis Strain Hubei-1
Source: PLoS One. 2011 Jun 22;6(6):e20999. doi: 10.1371/journal.pone.0020999 (PMC3120828; doi:10.1371/journal.pone.0020999)
Supplement: Table S4 — Predicted genes involved in DNA replication. (XLS) [file pone.0020999.s005.xls]

## Sheet: Sheet1
Table S4 Predicted genes involved in DNA replication
Locus	Product	Gene	Protein Length	Type
MMB_0481	DNA ligase	ligA	654	DNA Replication Elongation factors
MMB_0169	DNA polymerase I	polA	305	DNA Replication Elongation factors
MMB_0170	DNA polymerase III DnaE	dnaE	977	DNA Replication Elongation factors
MMB_0002	DNA polymerase III, beta chain	dnaN	369	DNA Replication Elongation factors
MMB_0489	conserved hypothetical protein	-	320	DNA Replication Elongation factors
MMB_0736	DNA polymerase III subunit delta'	dnaH	300	DNA Replication Elongation factors
MMB_0740	DNA polymerase III subunit gamma and tau	dnaX	616	DNA Replication Elongation factors
MMB_0066	DNA polymerase III PolC	polC	1458	DNA Replication Elongation factors
MMB_0725	ribonuclease H II	rnhB1	207	DNA Replication Elongation factors
MMB_0185	ribonuclease HII (RNase HII)	rnhB2	238	DNA Replication Elongation factors
MMB_0001	chromosomal replication initiation protein	dnaA	466	DNA Replication Initiation Factors
MMB_0257	replicative DNA helicase	dnaB	491	DNA Replication Initiation Factors
MMB_0281	DNA primase	dnaG	646	DNA Replication Initiation Factors
MMB_0292	single-stranded DNA-binding protein		132	DNA Replication Initiation Factors
MMB_0401	single-strand binding protein(helix-destabilizing protein)		186	DNA Replication Initiation Factors
MMB_0272	conserved hypothetical protein	-	277	DNA Replication Termination Factors
MMB_0606	DNA gyrase subunit A	gyrA	919	DNA topo-isomerases
MMB_0788	DNA gyrase subunit B	gyrB	655	DNA topo-isomerases
MMB_0183	DNA topoisomerase IV subunit A	parC	861	DNA topo-isomerases
MMB_0182	topoisomerase IV subunit B	parE	638	DNA topo-isomerases
MMB_0290	DNA topoisomerase I	topA	612	DNA topo-isomerases
