# Supplementary material for: The Complete Genome Sequence of Mycoplasma bovis Strain Hubei-1
Source: PLoS One. 2011 Jun 22;6(6):e20999. doi: 10.1371/journal.pone.0020999 (PMC3120828; doi:10.1371/journal.pone.0020999)
Supplement: Table S5 — Genes involved in transcription (XLS) [file pone.0020999.s006.xls]

## Sheet: Sheet1
Table S5 Genes involved in transcription
Locus	Gene	Product	Pr Length	COG
MMB_0012	-	conserved hypothetical protein	289	COG0846
MMB_0663	-	conserved hypothetical protein	719	COG2183
MMB_0677	-	transcriptional regulator	288	COG1737
MMB_0751	-	conserved hypothetical protein	100	COG2740
MMB_0795	-	conserved hypothetical protein	340	COG1609
MMB_0379	greA	transcription elongation factor greA	163	COG0782
MMB_0602	hrcA	heat-inducible transcription repressor	335	COG1420
MMB_0752	nusA	transcription elongation factor NusA	544	COG0195
MMB_0502	nusB	transcription termination factor (NusB)	139	COG0781
MMB_0044	nusG	transcription antitermination protein NusG	192	COG0250
MMB_0310	rnc	ribonuclease III (RNase III)	224	COG0571
MMB_0559	rpoA	DNA-directed RNA polymerase subunit alpha	336	COG0202
MMB_0656	rpoB	DNA-directed RNA polymerase subunit beta	1211	COG0085
MMB_0655	rpoC	DNA-directed RNA polymerase subunit beta'	1478	COG0086
MMB_0280	rpoD	RNA polymerase sigma factor	509	COG0568
MMB_0768	scpB	segregation and condensation protein B	192	COG1386
MMB_0214	vacB	ribonuclease R	729	COG0557
