# Supplementary material for: The Complete Genome Sequence of Mycoplasma bovis Strain Hubei-1
Source: PLoS One. 2011 Jun 22;6(6):e20999. doi: 10.1371/journal.pone.0020999 (PMC3120828; doi:10.1371/journal.pone.0020999)
Supplement: Table S6 — Translation factors in M.bovis (XLS) [file pone.0020999.s007.xls]

## Sheet: Sheet1
Table S6. Translation factors in M.bovis
Locus	Gene	Product	Pr Length	Type
MMB_0637	fusA	elongation factor G	697	Translation Elongation Factors
MMB_0454	efp	elongation factor P	187	Translation Elongation Factors
MMB_0274	tsf	elongation factor Ts (EF-Ts)	298	Translation Elongation Factors
MMB_0442	tufA	elongation factor Tu	396	Translation Elongation Factors
MMB_0562	-	translation initiation factor IF-1	72	Translation Initiation Factors
MMB_0750	infB	translation initiation factor IF-2	601	Translation Initiation Factors
MMB_0510	infC	translation initiation factor IF-3	202	Translation Initiation Factors
MMB_0782	prfA	peptide chain release factor 1	354	Peptide Chain Release Factors
MMB_0048	frr	ribosome recycling factor (ribosome releasing factor)	183	Peptide Chain Release Factors
