# Supplementary material for: The Complete Genome Sequence of Mycoplasma bovis Strain Hubei-1
Source: PLoS One. 2011 Jun 22;6(6):e20999. doi: 10.1371/journal.pone.0020999 (PMC3120828; doi:10.1371/journal.pone.0020999)
Supplement: Table S7 — Transporters of M.bovis (XLS) [file pone.0020999.s008.xls]

## Sheet: Sheet1
Table.S7 Transporters of M.bovis
Locus	Gene	Product
MMB_0504	ptsH	phosphocarrier protein HPr(histidine-containing protein)
MMB_0676	ptsI	phosphoenolpyruvate-protein phosphotransferase
MMB_0682	-	PTS system ascorbate-specific IIA component
MMB_0683	sgaB	PTS system ascorbate-specific IIB component
MMB_0684	ulaA	PTS system ascorbate-specific transporter subunit IIC
MMB_0033	oppF1	oligopeptide ABC transporter, ATP-bindingprotein (OppF)
MMB_0034	oppD1	oligopeptide ABC transporter, ATP-bindingprotein (OppD)
MMB_0035	oppC1	oligopeptide ABC transporter, permease protein(OppC)
MMB_0036	oppB1	oligopeptide ABC transporter, permeaseprotein(OppB)
MMB_0037	oppA1	oligopeptide ABC transporter, substrate-bindingprotein (OppA), lipoprotein
MMB_0105	oppA2	oligopeptide ABC transporter, substrate-bindingprotein (OppA), lipoprotein
MMB_0106	oppB2	oligopeptide ABC transporter, permease protein(OppB)
MMB_0107	oppC2	oligopeptide ABC transporter system, permeaseprotein (OppC)
MMB_0108	oppD2	oligopeptide ABC transporter, ATP-bindingprotein (OppD)
MMB_0109	oppF2	oligopeptide ABC transporter, ATP-bindingprotein (OppF)
MMB_0505	oppB3	oligopeptide transport system permease protein(OppB)
MMB_0249	gtsA1	glycerol ABC transporter, ATP-bindingcomponent
MMB_0250	gtsA2	glycerol ABC transporter, ATP-bindingcomponent
MMB_0251	gtsB1	glycerol ABC transporter, permease component
MMB_0252	gtsC1	glycerol ABC transporter, permease component
MMB_0253	-	glycerol ABC transporter, glycerol binding protein
MMB_0704	-	glycerol ABC transporter, glycerol binding protein
MMB_0705	gtsC2	glycerol ABC transporter, permease component
MMB_0706	gtsB2	glycerol ABC transporter, permease component
MMB_0707	gtsA3	glycerol ABC transporter, ATP-bindingcomponent
MMB_0017	-	putative substrate binding protein/P48 like lipoprotein
MMB_0019	-	sugar ABC transporter ATP-binding protein
MMB_0020	-	sugar ABC transporter permease
MMB_0021	-	sugar ABC transporter permease protein
MMB_0128	potA	spermidine/putrescine ABC transporter ATP-binding protein
MMB_0129	potB	spermidine/putrescine ABC transporter permease
MMB_0130	potC	spermidine/putrescine ABC transporter permease
MMB_0131	potD	spermidine/putrescine ABC transporter substrate binding protein
MMB_0284	phnD	alkylphosphonate ABC transporter substrate-binding protein
MMB_0285	phnC	ABC transporter, ATP-binding protein
MMB_0286	phnB	alkylphosphonate ABC transporter permease
MMB_0029	-	ABC transporter ATP-binding protein
MMB_0311	-	ABC transporter ATP-binding protein
MMB_0312	-	ABC transporter permease protein
MMB_0451	-	ABC transporter ATP-binding protein
MMB_0452	-	ABC transporter ATP-binding protein
MMB_0495	-	ABC transporter, permease protein
MMB_0496	-	ABC transporter, ATP-binding protein
MMB_0543	-	ABC transporter ATP-binding protein
MMB_0544	-	ABC transporter permease protein
MMB_0545	-	ABC transporter permease protein
MMB_0555	-	cobalt ABC transporter permease protein
MMB_0556	-	cobalt ABC transporter ATP-binding subunit
MMB_0557	cbiO	cobalt ABC transporter ATP-binding subunit
MMB_0641	-	ABC transporter ATP-binding protein
MMB_0648	-	ABC transporter, ATP-binding protein
MMB_0649	-	ABC transporter, ATP-binding protein
MMB_0799	-	ABC transporter ATP-binding protein
MMB_0800	-	ABC transporter permease protein
MMB_0266	-	proton/glutamate symporter
MMB_0301	glpF	glycerol uptake facilitator protein
MMB_0388	ktrB	potassium uptake protein KtrB
MMB_0456	-	Mg2+ transport protein (MGTE)
MMB_0494	-	cation-transporting P-type ATPase
MMB_0525	-	malate permease
MMB_0532	uhpT	hexosephosphate transport protein
MMB_0728	chrA1	chromate transporter
MMB_0729	chrA2	chromate transporter
MMB_0798	mgtA	cation-transporting P-ATPase
