# Supplementary material for: The Complete Genome Sequence of Mycoplasma bovis Strain Hubei-1
Source: PLoS One. 2011 Jun 22;6(6):e20999. doi: 10.1371/journal.pone.0020999 (PMC3120828; doi:10.1371/journal.pone.0020999)
Supplement: Table S8 — Proteins involved in secretionary system (XLS) [file pone.0020999.s009.xls]

## Sheet: Sheet1
Table S8 Proteins involved in secretionary system
Locus	Gene	Product	Pr Length
MMB_0050	comEA	conserved hypothetical protein	170
MMB_0288	secA	preprotein translocase subunit SecA	839
MMB_0565	secY	preprotein translocase subunit SecY	492
MMB_0626	ffh	Signal recognition particle protein	452
MMB_0210	ftsY	cell division protein FtsY	354
MMB_0061	yidC	putative inner membrane protein translocase component YidC	721
MMB_0243	secD	protein-export membrane protein	788
MMB_0149	dnaK	molecular chaperone DnaK	598
MMB_0516	lepA	GTP-binding protein LepA	597
MMB_0161	tig	trigger factor	501
MMB_0309	plsX	putative glycerol-3-phosphate acyltransferase PlsX	334
MMB_0770	plsC	1-acyl-SN-glycerol-3-phosphate acyltransferase	246
MMB_0771	acpS	Holo-[acyl-carrier protein]synthase	104
MMB_0043	secE	preprotein translocase subunit SecE	90
