# Supplementary material for: The Complete Genome Sequence of Mycoplasma bovis Strain Hubei-1
Source: PLoS One. 2011 Jun 22;6(6):e20999. doi: 10.1371/journal.pone.0020999 (PMC3120828; doi:10.1371/journal.pone.0020999)
Supplement: Table S9 — Protease/Peptidase of M.bovis (XLS) [file pone.0020999.s010.xls]

## Sheet: Sheet1
Table S9 Protease/Peptidase of M.bovis
Locus	Gene	Product	Localization
MMB_0708	-	putative cysteine protease	Extracellular
MMB_0072	pip	proline iminopeptidase (Pip)	Cytoplasmic
MMB_0120	pepP	XAA-Pro aminopeptidase	Cytoplasmic
MMB_0127	pepF	oligoendopeptidase F	Cytoplasmic
MMB_0319	-	aminopeptidase	Cytoplasmic
MMB_0320	-	aminopeptidase	Cytoplasmic
MMB_0400	pepO	endopeptidase O	Cytoplasmic
MMB_0439	gcp	O-sialoglycoprotein endopeptidase	Cytoplasmic
MMB_0563	map	methionine aminopeptidase	Cytoplasmic
MMB_0595	-	aminopeptidase	Cytoplasmic
MMB_0633	-	aminopeptidase	Cytoplasmic
MMB_0634	-	aminopeptidase	Cytoplasmic
MMB_0652	-	aminopeptidase	Cytoplasmic
MMB_0755	pepA	aminopeptidase (leucine aminopeptidase)	Cytoplasmic
