# Supplementary material for: The Complete Genome Sequence of Mycoplasma bovis Strain Hubei-1
Source: PLoS One. 2011 Jun 22;6(6):e20999. doi: 10.1371/journal.pone.0020999 (PMC3120828; doi:10.1371/journal.pone.0020999)
Supplement: Table S10 — Oxygen stress resistant genes (XLS) [file pone.0020999.s011.xls]

## Sheet: Sheet1
Table S10 Oxygen stress resistant genes
Locus	Gene	Product
MMB_0094	trxB	thioredoxin reductase
MMB_0537	trxA1	thioredoxin
MMB_0789	trxA	thioredoxin
MMB_0208	tpx	Thiol peroxidase
MMB_0449	msrA	peptide methionine sulfoxide reductase
