# Supplementary material for: The Complete Genome Sequence of Mycoplasma bovis Strain Hubei-1
Source: PLoS One. 2011 Jun 22;6(6):e20999. doi: 10.1371/journal.pone.0020999 (PMC3120828; doi:10.1371/journal.pone.0020999)
Supplement: Table S11 — Restriction-Modification system of M.bovis (XLS) [file pone.0020999.s012.xls]

## Sheet: Sheet1
Table S11 Restriction-Modification system of M.bovis
Locus	Strand	Gene	Product	Protein Length
MMB_0608	1		restriction modification system specificity subunit HsdS	166
MMB_0610	-1	hsdR	type I restriction-modification system endonuclease subunit	1065
MMB_0611	-3	hsdS	Type I restriction-modification system specificity subunit	409
MMB_0612	-1	hsdM	Type I restriction-modification system modification (methylase) subunit	892
MMB_0227	2	hsdR2	type I restriction-modification system endonuclease subunit	1046
MMB_0228	3	hsdM2	Type I restriction-modification system methyltransferase subunit	546
MMB_0229	1		type I restriction modification DNA specificity domain-containing protein	183
MMB_0230	-3	-	putative type-1 restriction enzyme MjaXP specificity protein	230
MMB_0231	1	hsdS2	Type I restriction-modification system specificity subunit	391
MMB_0665	-1		N-terminal truncated GCATC--recognizing Type II restriction modification system (MmyCIII) endonuclease subunit	138
MMB_0666	-2		truncated GCATC--recognizing Type II restriction modification system (MmyCIII) endonuclease subunit	119
MMB_0668	-1		C-terminal truncated GCATC--recognizing Type II restriction modification system (MmyCIII) endonuclease subunit	328
MMB_0158	-2	-	Type III restriction-modification system: methylase	575
MMB_0159	-1	-	Type III restriction-modification system: methylase	374
MMB_0160	-3	-	Type III restriction-modification system: methylase	133
MMB_0696	2	-	type III restriction-modification system: methylase	136
MMB_0697	1	-	type III restriction-modification system: methylase	332
MMB_0698	3	-	type III restriction-modification system: methylase	147
