# Supplementary material for: The Complete Genome Sequence of Mycoplasma bovis Strain Hubei-1
Source: PLoS One. 2011 Jun 22;6(6):e20999. doi: 10.1371/journal.pone.0020999 (PMC3120828; doi:10.1371/journal.pone.0020999)
Supplement: Table S12 — Possible pathogenicity islands in M.bovis (XLS) [file pone.0020999.s013.xls]

## Sheet: Sheet1
Table S12 Possible pathogenicity islands in M.bovis
Locus	Product	Localization
MMB_0613	ISMbov2 transposase	Cytoplasmic
MMB_0614	putative variable prolipoprotein	Cytoplasmic
MMB_0615	hypothetical protein	CytoplasmicMembrane
MMB_0616	lipoprotein	Lipoprotein
MMB_0617	lipoprotein	Lipoprotein
MMB_0691	lipoprotein	Lipoprotein
MMB_0692	conserved hypothetical protein	Lipoprotein
MMB_0693	prolipoprotein Q	Cytoplasmic
MMB_0694	conserved hypothetical protein	Lipoprotein
MMB_0695	conserved hypothetical protein	Cytoplasmic
MMB_0696	type III restriction-modification system: methylase	Cytoplasmic
MMB_0697	type III restriction-modification system: methylase	Cytoplasmic
MMB_0698	type III restriction-modification system: methylase	Cytoplasmic
MMB_0699	conserved hypothetical protein	Cytoplasmic
MMB_0700	hypothetical protein	Cytoplasmic
MMB_0701	ISMbov4 transposase	Cytoplasmic
