# Supplementary material for: The Complete Genome Sequence of Mycoplasma bovis Strain Hubei-1
Source: PLoS One. 2011 Jun 22;6(6):e20999. doi: 10.1371/journal.pone.0020999 (PMC3120828; doi:10.1371/journal.pone.0020999)
Supplement: Table S13 — M.bovis specific protein (XLS) [file pone.0020999.s014.xls]

## Sheet: Sheet1
Table.S13 M.bovis specific protein
Locus	Prodct	Protein Length	Localization
MMB_0015	hypothetical protein	50	Cytoplasmic
MMB_0039	putative transposase	162	Cytoplasmic
MMB_0155	hypothetical protein	53	Cytoplasmic
MMB_0156	hypothetical protein	150	Cytoplasmic
MMB_0168	hypothetical protein	128	Cytoplasmic
MMB_0190	hypothetical protein	117	Cytoplasmic
MMB_0194	hypothetical protein	38	CytoplasmicMembrane
MMB_0234	hypothetical protein	96	CytoplasmicMembrane
MMB_0262	hypothetical protein	253	Lipoprotein
MMB_0316	variable surface lipoprotein Y	290	Lipoprotein
MMB_0325	hypothetical protein	260	Lipoprotein
MMB_0326	hypothetical protein	49	Cytoplasmic
MMB_0338	hypothetical protein	44	CytoplasmicMembrane
MMB_0340	hypothetical protein	117	Cytoplasmic
MMB_0359	hypothetical protein	92	Cytoplasmic
MMB_0369	hypothetical protein	40	Cytoplasmic
MMB_0370	hypothetical protein	70	CytoplasmicMembrane
MMB_0390	hypothetical protein	164	CytoplasmicMembrane
MMB_0391	hypothetical protein	1007	Cytoplasmic
MMB_0392	hypothetical protein	58	Cytoplasmic
MMB_0419	variable surface lipoprotein Y	267	Lipoprotein
MMB_0420	hypothetical protein	117	Cytoplasmic
MMB_0431	variable surface lipoprotein A	229	Lipoprotein
MMB_0486	hypothetical protein	57	Lipoprotein
MMB_0615	hypothetical protein	162	CytoplasmicMembrane
MMB_0623	hypothetical protein	40	Cytoplasmic
MMB_0644	hypothetical protein	306	Lipoprotein
MMB_0689	hypothetical protein	98	Extracellular
MMB_0700	hypothetical protein	43	Cytoplasmic
MMB_0723	hypothetical protein	87	Cytoplasmic
MMB_0756	hypothetical protein	117	Cytoplasmic
MMB_0785	putative transposase	162	Cytoplasmic
MMB_0786	hypothetical protein	43	Cytoplasmic
MMB_0793	hypothetical protein	76	Cytoplasmic
