# Supplementary material for: The Complete Genome Sequence of Mycoplasma bovis Strain Hubei-1
Source: PLoS One. 2011 Jun 22;6(6):e20999. doi: 10.1371/journal.pone.0020999 (PMC3120828; doi:10.1371/journal.pone.0020999)
Supplement: Table S14 — Pseudogenes in M.bovis genome (XLS) [file pone.0020999.s015.xls]

## Sheet: Sheet1
Table.14 Pseudogenes in M.bovis genome
Locus	Pr Length	Strand	Product
MMB_0136	201	-2	conserved hypothetical protein
MMB_0153	140	-3	N-terminal truncated esterase/lipase
MMB_0154	115	-2	C-terminal truncated esterase/lipase
MMB_0159	374	-1	N-terminal truncated Type III restriction-modification system: methylase
MMB_0160	133	-3	C-terminal truncated Type III restriction-modification system: methylase
MMB_0166	460	-3	conserved hypothetical protein
MMB_0207	52	2	conserved hypothetical protein
MMB_0221	80	1	conserved hypothetical protein
MMB_0229	183	1	C-terminal truncated type I restriction modification DNA specificity domain-containing protein
MMB_0230	230	-3	N-terminal truncated type I restriction modification DNA specificity domain-containing protein
MMB_0249	167	1	C-terminal truncated glycerol ABC transporter, ATP-bindingcomponent
MMB_0250	225	2	N-terminal truncated glycerol ABC transporter, ATP-bindingcomponent
MMB_0319	123	1	C-terminal truncated aminopeptidase
MMB_0320	86	2	truncated aminopeptidase
MMB_0321	66	-2	conserved hypothetical protein
MMB_0322	200	-1	conserved hypothetical protein
MMB_0323	55	-2	conserved hypothetical protein
MMB_0324	131	-1	conserved hypothetical protein
MMB_0329	78	3	lipoprotein
MMB_0332	208	-1	CpG DNA methylase (cytosine-specific methyltransferase)
MMB_0334	63	3	lipoprotein
MMB_0335	122	1	lipoprotein
MMB_0336	67	3	conserved hypothetical protein
MMB_0337	96	2	conserved hypothetical protein
MMB_0342	493	2	conserved hypothetical protein
MMB_0344	514	3	conserved hypothetical protein
MMB_0354	77	1	conserved hypothetical protein
MMB_0355	57	2	conserved hypothetical protein
MMB_0357	74	2	conserved hypothetical protein
MMB_0361	150	2	conserved hypothetical protein
MMB_0362	473	2	conserved hypothetical protein
MMB_0373	187	1	conserved hypothetical protein
MMB_0389	286	2	conserved hypothetical protein
MMB_0467	137	-1	conserved hypothetical protein
MMB_0468	210	-1	lipoprotein
MMB_0520	75	-2	truncated transposase
MMB_0541	58	1	conserved hypothetical protein
MMB_0542	287	2	conserved hypothetical protein
MMB_0566	36	-2	conserved hypothetical protein
MMB_0587	148	-2	N-terminal truncated 50S ribosomal protein L4
MMB_0588	203	-1	truncated 50S ribosomal protein L4
MMB_0616	77	3	lipoprotein
MMB_0633	177	-3	N-terminal truncated aminopeptidase
MMB_0634	295	-1	C-terminal truncated aminopeptidase
MMB_0643	143	-2	conserved hypothetical protein
MMB_0645	114	1	conserved hypothetical protein
MMB_0646	52	3	conserved hypothetical protein
MMB_0650	489	-3	conserved hypothetical protein
MMB_0665	138	-1	N-terminal truncated GCATC--recognizing Type II restriction modification system (MmyCIII) endonuclease subunit
MMB_0666	119	-2	truncated GCATC--recognizing Type II restriction modification system (MmyCIII) endonuclease subunit
MMB_0668	328	-1	C-terminal truncated GCATC--recognizing Type II restriction modification system (MmyCIII) endonuclease subunit
MMB_0687	78	-1	conserved hypothetical protein
MMB_0692	55	-3	conserved hypothetical protein
MMB_0694	55	-3	conserved hypothetical protein
MMB_0696	136	2	C-terminal truncated type III restriction-modification system: methylase
MMB_0697	332	1	truncated type III restriction-modification system: methylase
MMB_0698	147	3	truncatd type III restriction-modification system: methylase
MMB_0701	141	1	ISMbov4 transposase
MMB_0722	58	-2	truncated asparagine synthetase A
MMB_0785	162	3	truncated transposase
MMB_0786	43	2	hypothetical protein
