# Supplementary material for: The Complete Genome Sequence of Mycoplasma bovis Strain Hubei-1
Source: PLoS One. 2011 Jun 22;6(6):e20999. doi: 10.1371/journal.pone.0020999 (PMC3120828; doi:10.1371/journal.pone.0020999)
Supplement: Table S15 — Paralogs of M.bovis genome (XLS) [file pone.0020999.s016.xls]

## Sheet: Sheet1
Table. S15 Paralogs of M.bovis genome
Paralog Family	Locus	Product	Pr Length
1	orf_0005	ISMbov4 transposase	414
1	orf_0264	ISMbov4 transposase	414
1	orf_0300	ISMbov4 transposase	414
1	orf_0522	ISMbov4 transposase	410
1	orf_0569	ISMbov4 transposase	414
1	orf_0653	ISMbov4 transposase	414
1	orf_0667	ISMbov4 transposase	414
1	orf_0791	ISMbov4 transposase	355
1	orf_0797	ISMbov4 transposase	414
2	orf_0006	ISMbov2 transposase	439
2	orf_0222	conserved hypothetical protein	462
2	orf_0224	ISMbov5 transposase	477
2	orf_0239	conserved hypothetical protein	462
2	orf_0263	ISMbov2 transposase	422
2	orf_0343	ISMbov2 transposase	470
2	orf_0356	conserved hypothetical protein	462
2	orf_0426	transposase	478
2	orf_0613	ISMbov2 transposase	470
2	orf_0787	conserved hypothetical protein	462
3	orf_0007	esterase/lipase	261
3	orf_0008	esterase/lipase	263
3	orf_0063	esterase/lipase	273
3	orf_0248	esterase/lipase	263
3	orf_0519	esterase/lipase	264
3	orf_0713	esterase/lipase	307
4	orf_0010	lipoate-protein ligase A	348
4	orf_0011	lipoate-protein ligase A	345
4	orf_0062	lipoate-protein ligase A	326
5	orf_0013	glycine cleavage system H protein	114
5	orf_0398	glycine cleavage system H protein	125
6	orf_0019	sugar ABC transporter ATP-binding protein	534
6	orf_0033	oligopeptide ABC transporter, ATP-bindingprotein (OppF)	444
6	orf_0034	oligopeptide ABC transporter, ATP-bindingprotein (OppD)	539
6	orf_0109	oligopeptide ABC transporter, ATP-bindingprotein (OppF)	800
6	orf_0115	conserved hypothetical protein	685
6	orf_0128	spermidine/putrescine ABC transporter ATP-binding protein	470
6	orf_0139	conserved hypothetical protein	811
6	orf_0451	ABC transporter ATP-binding protein	598
6	orf_0452	ABC transporter ATP-binding protein	605
6	orf_0543	ABC transporter ATP-binding protein	700
6	orf_0641	ABC transporter ATP-binding protein	537
6	orf_0648	ABC transporter, ATP-binding protein	610
6	orf_0649	ABC transporter, ATP-binding protein	614
7	orf_0022	deoxyguanosine kinase	220
7	orf_0023	deoxyguanosine kinase	217
8	orf_0024	conserved hypothetical protein	567
8	orf_0268	conserved hypothetical protein	695
8	orf_0275	lipoprotein	624
8	orf_0433	conserved hypothetical protein	652
8	orf_0619	conserved hypothetical protein	644
8	orf_0620	lipoprotein	680
9	orf_0027	HAD superfamily hydrolase	276
9	orf_0184	conserved hypothetical protein	309
9	orf_0313	hydrolase	278
9	orf_0534	conserved hypothetical protein	278
9	orf_0549	conserved hypothetical protein	274
9	orf_0570	conserved hypothetical protein	347
9	orf_0686	conserved hypothetical protein	285
9	orf_0743	conserved hypothetical protein	299
10	orf_0028	conserved hypothetical protein	658
10	orf_0495	ABC transporter, permease protein	620
11	orf_0029	ABC transporter ATP-binding protein	340
11	orf_0108	oligopeptide ABC transporter, ATP-bindingprotein (OppD)	382
11	orf_0285	ABC transporter, ATP-binding protein	310
11	orf_0556	cobalt ABC transporter ATP-binding subunit	312
11	orf_0707	glycerol ABC transporter, ATP-bindingcomponent	407
11	orf_0799	ABC transporter ATP-binding protein	362
12	orf_0036	oligopeptide ABC transporter, permeaseprotein(OppB)	361
12	orf_0106	oligopeptide ABC transporter, permease protein(OppB)	373
12	orf_0505	oligopeptide transport system permease protein(OppB)	311
13	orf_0039	putative transposase	162
13	orf_0785	putative transposase	162
14	orf_0041	tRNA/rRNA methyltransferase	233
14	orf_0088	rRNA methylase	243
15	orf_0054	tRNA modification GTPase TrmE	445
15	orf_0772	GTP-binding protein EngA	436
16	orf_0077	ribosomal large subunit pseudouridine synthaseB	255
16	orf_0596	16S rRNA uridine-516 pseudouridylate synthaseand related pseudouridylate synthase	236
17	orf_0085	conserved hypothetical protein	455
17	orf_0294	conserved hypothetical protein	442
18	orf_0100	dihydrolipoamide dehydrogenase (E3 component ofpyruvate complex)	537
18	orf_0265	NADH oxidase (NOXASE)	449
18	orf_0278	NADH oxidase (NOXASE)	454
19	orf_0101	ISMbov1 transposase	416
19	orf_0126	ISMbov6 transposase	338
19	orf_0132	ISMbov6 transposase	338
19	orf_0165	ISMbov1 transposase	416
19	orf_0191	ISMbov1 transposase	301
19	orf_0295	ISMbov1 transposase	416
19	orf_0327	ISMbov1 transposase	416
19	orf_0339	ISMbov1 transposase	301
19	orf_0421	ISMbov1 transposase	301
19	orf_0533	ISMbov6 transposase	338
19	orf_0757	ISMbov1 transposase	301
20	orf_0112	conserved hypothetical protein	405
20	orf_0312	ABC transporter permease protein	450
20	orf_0784	conserved hypothetical protein	473
21	orf_0137	conserved hypothetical protein	350
21	orf_0358	putative variable surface prolipoprotein	283
21	orf_0435	conserved hypothetical protein	341
21	orf_0436	conserved hypothetical protein	368
21	orf_0485	putative variable surface prolipoprotein	280
21	orf_0691	lipoprotein	288
21	orf_0693	prolipoprotein Q	329
21	orf_0794	prolipoprotein Q	329
22	orf_0138	conserved hypothetical protein	481
22	orf_0341	conserved hypothetical protein	471
23	orf_0140	valyl-tRNA synthetase	829
23	orf_0237	isoleucyl-tRNA synthetase	888
23	orf_0404	leucyl-tRNA synthetase (leucine-tRNA ligase)	779
24	orf_0142	phosphotransacetylase	318
24	orf_0528	phosphate acetyltransferase(phosphotransacetylase)	324
25	orf_0143	acetate kinase	397
25	orf_0529	acetate kinase (acetokinase)	400
26	orf_0148	conserved hypothetical protein	326
26	orf_0259	lipoprotein	339
27	orf_0159	Type III restriction-modification system: methylase	374
27	orf_0697	type III restriction-modification system: methylase	332
28	orf_0163	conserved hypothetical protein	469
28	orf_0171	conserved hypothetical protein	474
28	orf_0172	conserved hypothetical protein	443
29	orf_0182	topoisomerase IV subunit B	638
29	orf_0788	DNA gyrase subunit B	655
30	orf_0183	DNA topoisomerase IV subunit A	861
30	orf_0606	DNA gyrase subunit A	919
31	orf_0186	cytosine specific DNA methyltransferase	324
31	orf_0387	DNA-cytosine methyltransferase	315
32	orf_0190	hypothetical protein	117
32	orf_0340	hypothetical protein	117
32	orf_0420	hypothetical protein	117
32	orf_0756	hypothetical protein	117
33	orf_0221	conserved hypothetical protein	80
33	orf_0793	hypothetical protein	76
34	orf_0223	conserved hypothetical protein	741
34	orf_0804	exodeoxyribonuclease V alpha chain	756
35	orf_0227	type I restriction-modification system endonuclease subunit	1046
35	orf_0610	Type I restriction-modification system endonuclease subunit	1065
36	orf_0231	Type I restriction-modification system specificity subunit	391
36	orf_0611	Type I restriction-modification system specificity subunit	409
37	orf_0240	conserved hypothetical protein	619
37	orf_0253	glycerol ABC transporter, glycerol binding protein	589
37	orf_0540	P80, lipoprotein	728
37	orf_0704	glycerol ABC transporter, glycerol binding protein	618
38	orf_0250	glycerol ABC transporter, ATP-bindingcomponent	225
38	orf_0496	ABC transporter, ATP-binding protein	234
38	orf_0557	cobalt ABC transporter ATP-binding subunit	265
39	orf_0251	glycerol ABC transporter, permease component	332
39	orf_0706	glycerol ABC transporter, permease component	331
40	orf_0252	glycerol ABC transporter, permease component	274
40	orf_0545	ABC transporter permease protein	327
40	orf_0705	glycerol ABC transporter, permease component	270
41	orf_0262	hypothetical protein	253
41	orf_0316	variable surface lipoprotein Y	290
41	orf_0325	hypothetical protein	260
41	orf_0419	variable surface lipoprotein Y	267
41	orf_0644	hypothetical protein	306
42	orf_0272	conserved hypothetical protein	277
42	orf_0670	conserved hypothetical protein	305
43	orf_0277	ISMbov3 transposase	557
43	orf_0521	ISMbov3 transposase	557
43	orf_0792	ISMbov3 transposase	557
44	orf_0289	alcohol dehydrogenase	350
44	orf_0315	alcohol dehydrogenase	353
44	orf_0330	alcohol dehydrogenase	368
45	orf_0304	conserved hypothetical protein	333
45	orf_0305	conserved hypothetical protein	322
46	orf_0317	conserved hypothetical protein	933
46	orf_0708	putative cysteine protease	918
47	orf_0318	conserved hypothetical protein	2343
47	orf_0654	conserved hypothetical protein	2665
48	orf_0322	conserved hypothetical protein	200
48	orf_0647	conserved hypothetical protein	243
49	orf_0324	conserved hypothetical protein	131
49	orf_0643	conserved hypothetical protein	143
49	orf_0645	conserved hypothetical protein	114
50	orf_0328	putative lipoprotein	714
50	orf_0351	conserved hypothetical protein	711
50	orf_0466	conserved hypothetical protein	794
51	orf_0346	purine nucleoside phosphorylase (inosinephosphorylase)	242
51	orf_0550	purine nucleoside phosphorylase (inosinephosphorylase)	233
52	orf_0382	translation-associated GTPase	367
52	orf_0548	GTPase ObgE	422
53	orf_0410	F0F1 ATP synthase subunit beta	487
53	orf_0412	F0F1 ATP synthase subunit alpha	528
53	orf_0469	F0F1 ATP synthase subunit beta	459
53	orf_0470	F0F1 ATP synthase subunit alpha	524
54	orf_0428	ISMbov5 transposase	477
54	orf_0642	conserved hypothetical protein	308
55	orf_0430	conserved hypothetical protein	574
55	orf_0450	conserved hypothetical protein	647
56	orf_0434	putative variable prolipoprotein	202
56	orf_0614	putative variable prolipoprotein	230
57	orf_0445	glucose-6-phosphate isomerase	416
57	orf_0446	glucose-6-phosphate isomerase	430
58	orf_0465	conserved hypothetical protein	296
58	orf_0779	conserved hypothetical protein	300
59	orf_0476	conserved hypothetical protein	855
59	orf_0479	conserved hypothetical protein	852
60	orf_0477	putative transmembrane protein	748
60	orf_0478	putative transmembrane protein	741
60	orf_0480	putative transmembrane protein	736
61	orf_0487	cytosine-specific DNA methylase	479
61	orf_0688	adenine-specific DNA-methyltransferase	593
62	orf_0494	cation-transporting P-type ATPase	910
62	orf_0798	cation-transporting P-ATPase	902
63	orf_0516	GTP-binding protein LepA	597
63	orf_0637	elongation factor G	697
63	orf_0750	translation initiation factor IF-2	601
64	orf_0595	aminopeptidase	361
64	orf_0652	aminopeptidase	362
65	orf_0692	conserved hypothetical protein	55
65	orf_0694	conserved hypothetical protein	55
66	orf_0712	ICEF-IA ORF9 ortholog	301
66	orf_0719	ICEF-IA ORF9 ortholog	272
67	orf_0727	ribosomal large subunit pseudouridine synthaseD	305
67	orf_0767	ribosomal large subunit pseudouridine synthaseC	284
68	orf_0733	conserved hypothetical protein	557
68	orf_0760	conserved hypothetical protein	614
