# Supplementary material for: The Complete Genome Sequence of Mycoplasma bovis Strain Hubei-1
Source: PLoS One. 2011 Jun 22;6(6):e20999. doi: 10.1371/journal.pone.0020999 (PMC3120828; doi:10.1371/journal.pone.0020999)
Supplement: Table S16 — Predicted genes involved in DNA repair (XLS) [file pone.0020999.s017.xls]

## Sheet: Sheet1
Table S16 Predicted genes involved in DNA repair
Locus	Product	Gene	Protein Length	Type
MMB_0069	Uracil-DNA glycosylase (Ung)	ung	219	BER (base exicision repair)
MMB_0075	DNA-damage repair protein MucB	mucB	415	Y-family DNA polymerases
MMB_0223	conserved hypothetical protein	-	741	HR (homologous recombination)
MMB_0241	Holliday junction DNA helicase motor protein	ruvA	198	HR (homologous recombination)
MMB_0242	Holliday junction DNA helicase B	ruvB	294	HR (homologous recombination)
MMB_0272	conserved hypothetical protein	-	277	MMR (mismatch exicision repair)
MMB_0292	single-stranded DNA-binding protein		132	MMR (mismatch exicision repair)
MMB_0385	excinuclease ABC subunit A	uvrA	943	NHEJ (non-homologous end-joying)
MMB_0386	excinuclease ABC subunit B	uvrB	669	NHEJ (non-homologous end-joying)
MMB_0401	single-strand binding protein(helix-destabilizing protein)		186	MMR (mismatch exicision repair)
MMB_0447	foramidopyrimidine DNA glycosylase	mutM	279	BER (base exicision repair)
MMB_0463	ATP-dependent helicase	pcrA	734	MMR (mismatch exicision repair)
MMB_0535	endonuclease IV	nfo	278	BER (base exicision repair)
MMB_0538	UvrABC system protein C	uvrC	581	NER (nucleotide excision repair)
MMB_0559	DNA-directed RNA polymerase subunit alpha	rpoA	336	NER (nucleotide excision repair)
MMB_0592	conserved hypothetical protein	-	163	HR (homologous recombination)
MMB_0593	recombinase A	recA	327	HR (homologous recombination)
MMB_0655	DNA-directed RNA polymerase subunit beta'	rpoC	1478	NER (nucleotide excision repair)
MMB_0656	DNA-directed RNA polymerase subunit beta	rpoB	1211	NER (nucleotide excision repair)
MMB_0738	recombination protein RecR	recR	195	HR (homologous recombination)
MMB_0804	exodeoxyribonuclease V alpha chain	recD	756	HR (homologous recombination)
MMB_0066	DNA polymerase III PolC	polC	1458	MMR (mismatch exicision repair)
