# Supplementary material for: The Complete Genome Sequence of Mycoplasma bovis Strain Hubei-1
Source: PLoS One. 2011 Jun 22;6(6):e20999. doi: 10.1371/journal.pone.0020999 (PMC3120828; doi:10.1371/journal.pone.0020999)
Supplement: Table S17 — Possible horizontal transfer gene of M.bovis (XLS) [file pone.0020999.s018.xls]

## Sheet: Sheet1
Table S17 Possible horizontal transfer gene of M.bovis
Locus	Length	Start	End	Gene	Product	Origin	Localization
MMB_0229	183	270916	271467		type I restriction modification DNA specificity domain-containing protein	Acholeplasma laidlawii	Cytoplasmic
MMB_0566	36	681834	681724		conserved hypothetical protein	Clostridium spiroforme	Cytoplasmic
MMB_0488	399	596074	594875		conserved hypothetical protein	Janibacter sp. HTCC2649	Cytoplasmic
MMB_0429	662	515746	517734	-	membrane-associated lipoprotein precurser	Mesoplasma florum	Extracellular
MMB_0235	385	275554	276711	-	conserved hypothetical protein	Mycoplasma capricolum	Cytoplasmic
MMB_0317	933	388140	385339	-	conserved hypothetical protein	Mycoplasma capricolum	CytoplasmicMembrane
MMB_0328	714	400565	402709	-	putative lipoprotein	Mycoplasma capricolum	Lipoprotein
MMB_0354	77	428617	428850	-	conserved hypothetical protein	Mycoplasma capricolum	Cytoplasmic
MMB_0371	101	441787	442092	-	conserved hypothetical protein	Mycoplasma capricolum	CytoplasmicMembrane
MMB_0427	742	513002	510774	-	lipoprotein	Mycoplasma capricolum	Lipoprotein
MMB_0519	264	630290	631084		esterase/lipase	Mycoplasma capricolum	Cytoplasmic
MMB_0523	523	634541	636112	-	conserved hypothetical protein	Mycoplasma capricolum	CytoplasmicMembrane
MMB_0669	365	809738	810835	-	adenine-specific DNA methylase, putative	Mycoplasma capricolum	Cytoplasmic
MMB_0670	305	810817	811734	-	conserved hypothetical protein	Mycoplasma capricolum	Cytoplasmic
MMB_0702	244	839705	838971	-	conserved hypothetical protein	Mycoplasma capricolum	Cytoplasmic
MMB_0707	407	845451	844228	gtsA3	glycerol ABC transporter, ATP-bindingcomponent	Mycoplasma capricolum	Cytoplasmic
MMB_0783	190	919613	919041	-	Fic family protein	Mycoplasma capricolum	Cytoplasmic
MMB_0225	347	262602	263645	spoVK	conserved hypothetical protein	Mycoplasma gallisepticum	Cytoplasmic
MMB_0006	439	5923	4604	-	ISMbov2 transposase	Mycoplasma mycoides	Cytoplasmic
MMB_0207	52	244310	244468		conserved hypothetical protein	Mycoplasma mycoides	Cytoplasmic
MMB_0226	756	263647	265917	-	conserved hypothetical protein	Mycoplasma mycoides	Cytoplasmic
MMB_0233	153	274778	275239	-	conserved hypothetical protein	Mycoplasma mycoides	CytoplasmicMembrane
MMB_0234	96	275271	275561	-	hypothetical protein	Mycoplasma mycoides	CytoplasmicMembrane
MMB_0263	422	311176	312444	-	ISMbov2 transposase	Mycoplasma mycoides	Cytoplasmic
MMB_0277	557	334128	332455		ISMbov3 transposase	Mycoplasma mycoides	Cytoplasmic
MMB_0343	470	415824	414412	-	ISMbov2 transposase	Mycoplasma mycoides	Cytoplasmic
MMB_0357	74	430844	431068	-	conserved hypothetical protein	Mycoplasma mycoides	Lipoprotein
MMB_0358	283	431350	432201		putative variable surface prolipoprotein	Mycoplasma mycoides	Cytoplasmic
MMB_0434	202	526475	525867		putative variable prolipoprotein	Mycoplasma mycoides	Lipoprotein
MMB_0485	280	592657	591815		putative variable surface prolipoprotein	Mycoplasma mycoides	Cytoplasmic
MMB_0520	75	631353	631126		putative transposase	Mycoplasma mycoides	Cytoplasmic
MMB_0521	557	633181	631508		ISMbov3 transposase	Mycoplasma mycoides	Cytoplasmic
MMB_0613	470	734055	735467	-	ISMbov2 transposase	Mycoplasma mycoides	Cytoplasmic
MMB_0614	230	735624	736316		putative variable prolipoprotein	Mycoplasma mycoides	Cytoplasmic
MMB_0665	138	806694	806278		N-terminal truncated GCATC--recognizing Type II restriction modification system (MmyCIII) endonuclease subunit	Mycoplasma mycoides	Cytoplasmic
MMB_0666	119	807256	806897		truncated GCATC--recognizing Type II restriction modification system (MmyCIII) endonuclease subunit	Mycoplasma mycoides	Cytoplasmic
MMB_0668	328	809616	808630		C-terminal truncated GCATC--recognizing Type II restriction modification system (MmyCIII) endonuclease subunit	Mycoplasma mycoides	Cytoplasmic
MMB_0687	78	828126	827890	-	conserved hypothetical protein	Mycoplasma mycoides	Cytoplasmic
MMB_0688	593	828208	829989	dam	adenine-specific DNA-methyltransferase	Mycoplasma mycoides	Cytoplasmic
MMB_0692	55	832982	832815	-	conserved hypothetical protein	Mycoplasma mycoides	Lipoprotein
MMB_0693	329	834091	833102	lppQ1	prolipoprotein Q	Mycoplasma mycoides	Cytoplasmic
MMB_0694	55	834419	834252	-	conserved hypothetical protein	Mycoplasma mycoides	Lipoprotein
MMB_0695	299	834825	835724	-	conserved hypothetical protein	Mycoplasma mycoides	Cytoplasmic
MMB_0701	141	838520	838945		ISMbov4 transposase	Mycoplasma mycoides	Cytoplasmic
MMB_0724	426	863452	862172	-	conserved hypothetical protein	Mycoplasma mycoides	Cytoplasmic
MMB_0792	557	928388	930061		ISMbov3 transposase	Mycoplasma mycoides	Cytoplasmic
MMB_0794	329	931355	930366	lppQ2	prolipoprotein Q	Mycoplasma mycoides	Cytoplasmic
MMB_0126	338	145385	146401	-	ISMbov6 transposase	Mycoplasma penetrans	Cytoplasmic
MMB_0132	338	153976	154992	-	ISMbov6 transposase	Mycoplasma penetrans	Cytoplasmic
MMB_0487	479	594795	593356	-	cytosine-specific DNA methylase	Mycoplasma penetrans	Cytoplasmic
MMB_0533	338	649643	648627	-	ISMbov6 transposase	Mycoplasma penetrans	Cytoplasmic
MMB_0221	80	255943	256185	-	conserved hypothetical protein	Ureaplasma parvum	Cytoplasmic
MMB_0699	124	837696	838070	-	conserved hypothetical protein	Ureaplasma parvum	Cytoplasmic
MMB_0387	315	465074	466021	dcm	DNA-cytosine methyltransferase	Ureaplasma urealyticum	Cytoplasmic
