# Supplementary material for: The Complete Genome Sequence of Mycoplasma bovis Strain Hubei-1
Source: PLoS One. 2011 Jun 22;6(6):e20999. doi: 10.1371/journal.pone.0020999 (PMC3120828; doi:10.1371/journal.pone.0020999)
Supplement: Table S18 — Insertions and Deletions of M.bovis Hubei-1 relative to PG45 (XLS) [file pone.0020999.s019.xls]

## Sheet: Sheet1
Table S18 Insertions and Deletions of M.bovis Hubei-1 relative to PG45
Insertion in Hubei-1				Insertion in PG45
Start	End		Length	Start	End		Length
3140	6156	IS element	3016	3475	4261		786
6487	7272		785	10491	12165	IS element	1674
114458	115991		1533	51163	52696	IS element	1533
145264	146684	IS element	1420	62189	64210	IS element	2021
153845	155269	IS element	1424	156849	158505	IS element	1656
160487	162168		1681	159251	160925	IS element	1674
182533	183203		670	161568	164991		3423
194014	195546	IS element	1532	165097	165181		84
226750	227288		538	185549	185817		268
229000	230533	IS element	1533	186036	187570	IS element	1534
233009	233048		39	191477	193181		1704
233630	233679		49	197216	199441		2225
256550	258177		1627	204080	204164		84
266040	276786		10746	204237	204825		588
283086	284714		1628	207849	248833	ICEB-2	40984
312465	313751	IS element	1286	251637	253058	IS element	1421
320832	320897		65	271997	272029		32
327507	327540		33	272076	272105		29
332365	334323	IS element	1958	272177	272218		41
357311	358843	IS element	1532	272279	272426		147
364397	365741	IS element	1344	275656	276022		366
384245	403048		18803	276087	276692		605
404924	411322	IS element	6398	280975	281610		635
412648	418676	IS element	6028	281735	281913		178
429055	430682		1627	282314	283657	IS element	1343
432195	432768		573	305259	305318		59
433394	433419		25	351102	352758	IS element	1656
433498	433545		47	366398	367931	IS element	1533
452422	452589		167	374298	375960	IS element	1662
468380	473384		5004	409487	411020	IS element	1533
500693	501669		976	412450	414003		1553
501844	503376	IS element	1532	414226	414372		146
508857	514673	IS element	5816	414617	414688		71
514816	515053	IS element	237	425857	425886		29
517124	517336		212	426358	433734		7376
520391	520432		41	472643	474299	IS element	1656
573918	581268		7350	475804	477224	IS element	1420
581827	581856		29	484529	484597		68
592878	592897		19	493476	493688		212
593240	593485		245	495762	496191		429
593715	596241		2526	496336	503114		6778
631094	634430	IS element	3336	539461	540044		583
648330	649754	IS element	1424	551675	551832		157
692334	693676	IS element	1342	553973	554005		32
703125	703184		59	566125	566807		682
725156	725289		133	572260	572321		61
729760	730804		1044	572946	573230		284
733822	735497	IS element	1675	574319	574363		44
737310	737360		50	574727	576617	IS element	1890
766696	770745		4049	580821	580858		37
776598	776696		98	588400	590808		2408
778161	779447		1286	592683	592957		274
781145	782343		1198	618057	621076	IS element	3019
807296	808637	IS element	1341	647842	648697		855
827752	829988		2236	655292	655828		536
830098	831191		1093	662909	664195	IS element	1286
831527	832621		1094	666532	666669		137
836584	837322		738	666874	667992		1118
837636	840489	IS element	2853	670391	672051	IS element	1660
921191	924113		2922	679016	680955	IS element	1939
927135	927187		52	685417	685449		32
928256	930150	IS element	1894	703134	713400	IS element	10266
				726060	727734	IS element	1674
				746391	746589		198
				750770	752245	IS element	1475
				755223	757199	IS element	1976
				769892	771426	IS element	1534
				776610	783092		6482
				788373	791034	IS element	2661
				800025	804004	IS element	3979
				809853	810176		323
				811637	814346	IS element	2709
				814396	814593		197
				816241	817443		1202
				841276	841557		281
				861898	862336		438
				864106	864126		20
				866647	867084		437
				867393	871066	IS element	3673
				888506	890033	IS element	1527
				909555	911090	IS element	1535
				925694	927368	IS element	1674
				930249	948141		17892
				966899	968873	IS element	1974
