# Supplementary material for: The Complete Genome Sequence of Mycoplasma bovis Strain Hubei-1
Source: PLoS One. 2011 Jun 22;6(6):e20999. doi: 10.1371/journal.pone.0020999 (PMC3120828; doi:10.1371/journal.pone.0020999)
Supplement: Table S19 — Orthologs and specific genes of Hubei-1 and PG45 of M.bovis (XLS) [file pone.0020999.s020.xls]

## Sheet: Sheet1
Table S19. Orthologs and specific genes of Hubei-1 and PG45 of M.bovis
Hubei-1	PG45	Gene	Product Name	COG
MMB_0001	MBOVPG45_0001	dnaA	chromosomal replication initiator protein dnaA	COG0593L
MMB_0002	MBOVPG45_0002	dnaN	DNA polymerase III subunit beta	COG0592L
MMB_0003	MBOVPG45_0003	-	conserved hypothetical protein	COG2501S
MMB_0007	MBOVPG45_0006	-	lipase/esterase LIP3/BchO family	COG0596R
MMB_0008	MBOVPG45_0007	-	lipase/esterase LIP3/BchO family	COG0596R
MMB_0009	MBOVPG45_0008	-	oxidoreductase, FAD/FMN-binding protein	COG1902C
MMB_0010	MBOVPG45_0009	-	lipoyltransferase and lipoate-protein ligase	COG0095H
MMB_0011	MBOVPG45_0010	-	lipoyltransferase and lipoate-protein ligase	COG0095H
MMB_0012	MBOVPG45_0011	-	conserved hypothetical protein	COG0846K
MMB_0013	MBOVPG45_0012	-	calcium-binding protein	COG0509E
MMB_0014	MBOVPG45_0013	-	bacterial luciferase family protein	COG2141C
MMB_0016	MBOVPG45_0015	-	membrane protein	-
MMB_0017	MBOVPG45_0016	-	P48 lipoprotein	COG1744R
MMB_0018	MBOVPG45_0017	-	membrane protein	-
MMB_0019	MBOVPG45_0018	-	carbohydrate uptake ABC transporter-2 (CUT2) family, ATP-binding protein	COG3845R
MMB_0020	MBOVPG45_0019	-	carbohydrate uptake ABC transporter-2 (CUT2) family, permease	COG4603R
MMB_0021	MBOVPG45_0020	-	carbohydrate uptake ABC transporter-2 (CUT2) family, permease	COG1079R
MMB_0022	MBOVPG45_0022	-	deoxynucleoside kinase family protein	COG1428F
MMB_0023	MBOVPG45_0023	-	deoxynucleoside kinase family protein	COG1428F
MMB_0024	MBOVPG45_0024	-	S41B peptidase family lipoprotein	-
MMB_0025	MBOVPG45_0025	-	indigoidine synthase A family protein	COG2313Q
MMB_0026	MBOVPG45_0026	-	PfkB family carbohydrate kinase	COG0524G
MMB_0027	MBOVPG45_0027	-	hydrolase	COG0561R
MMB_0028	MBOVPG45_0028	-	membrane protein	-
MMB_0029	MBOVPG45_0029	-	ABC transporter ATP-binding protein	COG1131V
MMB_0030	MBOVPG45_0030	-	conserved hypothetical protein	-
MMB_0031	MBOVPG45_0031	-	conserved hypothetical protein	-
MMB_0032	MBOVPG45_0032	-	membrane protein	-
MMB_0033	MBOVPG45_0033	oppF	oligopeptide ABC transporter ATP-binding protein	COG4608E
MMB_0034	MBOVPG45_0034	oppD	oligopeptide ABC transporter ATP-binding protein	COG0444EP
MMB_0035	MBOVPG45_0035	-	oligopeptide ABC transporter permease	COG1173EP
MMB_0036	MBOVPG45_0036	oppB	oligopeptide ABC transporter permease	COG0601EP
MMB_0037	MBOVPG45_0037	-	oligopeptide ABC transporter substrate-binding protein	COG4166E
MMB_0038	MBOVPG45_0038	-	conserved hypothetical protein	COG0419L
MMB_0040	MBOVPG45_0041	cysS	cysteine--tRNA ligase	COG0215J
MMB_0041	MBOVPG45_0042	-	RNA methyltransferase, TrmH family, group 3	COG0566J
MMB_0042	MBOVPG45_0043	-	conserved hypothetical protein	-
MMB_0043	MBOVPG45_0045	secE	preprotein translocase subunit SecE	-
MMB_0044	MBOVPG45_0046	-	transcription antitermination protein NusG	COG0250K
MMB_0045	MBOVPG45_0048	-	conserved hypothetical protein	-
MMB_0046	MBOVPG45_0049	-	membrane protein	COG1295S
MMB_0047	MBOVPG45_0050	pyrH	UMP kinase	COG0528F
MMB_0048	MBOVPG45_0051	frr	ribosome recycling factor	COG0233J
MMB_0049	MBOVPG45_0055	-	ComEC/Rec2 domain-containing protein	-
MMB_0050	MBOVPG45_0056	-	membrane protein	-
MMB_0051	MBOVPG45_0057	gpsA	glycerol-3-phosphate dehydrogenase	COG0240C
MMB_0052	MBOVPG45_0058	ksgA	dimethyladenosine transferase	COG0030J
MMB_0053	MBOVPG45_0059	tatD	TatD family hydrolase	COG0084L
MMB_0054	MBOVPG45_0060	trmE	tRNA modification GTPase TrmE	COG0486R
MMB_0055	MBOVPG45_0061	-	conserved hypothetical protein	-
MMB_0056	MBOVPG45_0062	gap	glyceraldehyde-3-phosphate dehydrogenase, type I	COG0057G
MMB_0057	MBOVPG45_0063	serS	serine--tRNA ligase	COG0172J
MMB_0058	MBOVPG45_0064	-	glycosyltransferase, group 2 family	COG0463M
MMB_0059	MBOVPG45_0065	rpmH	50S ribosomal protein L34	-
MMB_0060	MBOVPG45_0066	rnpA	ribonuclease P protein component	COG0594J
MMB_0061	MBOVPG45_0067	-	membrane protein	COG0706U
MMB_0062	MBOVPG45_0068	-	lipoyltransferase and lipoate-protein ligase	COG0095H
MMB_0063	MBOVPG45_0069	-	lipase/esterase LIP3/BchO family	COG0596R
MMB_0065	MBOVPG45_0071	asnA	aspartate--ammonia ligase	COG2502E
MMB_0066	MBOVPG45_0072	polC	DNA polymerase III subunit alpha	COG2176L
MMB_0067	MBOVPG45_0075	-	AAA family ATPase	COG2256L
MMB_0068	MBOVPG45_0076	pheS	phenylalanine--tRNA ligase subunit alpha	COG0016J
MMB_0069	MBOVPG45_0077	-	uracil-DNA glycosylase	COG0692L
MMB_0070	MBOVPG45_0078	pheT	phenylalanine--tRNA ligase subunit beta	COG0072J
MMB_0071	MBOVPG45_0079	glyA	glycine hydroxymethyltransferase	COG0112E
MMB_0072	MBOVPG45_0080	pip	prolyl aminopeptidase	COG0596R
MMB_0073	MBOVPG45_0081	-	aminotransferase, class V	COG0520E
MMB_0074	MBOVPG45_0082	-	conserved hypothetical protein	COG0822C
MMB_0075	MBOVPG45_0083	-	DNA polymerase IV	COG0389L
MMB_0076	MBOVPG45_0084	nadD	nicotinate (nicotinamide) nucleotide adenylyltransferase/cytidylyltransferase domain-containing protein	COG1057H
MMB_0077	MBOVPG45_0085	rluB	pseudouridine synthase B, ribosomal large subunit	COG1187J
MMB_0078	MBOVPG45_0086	-	lipoprotein	-
MMB_0079	MBOVPG45_0087	-	conserved hypothetical protein	-
MMB_0080	MBOVPG45_0088	fba	fructose-1,6-bisphosphate aldolase, class II	COG0191G
MMB_0081	MBOVPG45_0089	-	lipoprotein, nuclease family	COG1525L
MMB_0082	MBOVPG45_0090	rplK	50S ribosomal protein L11	COG0080J
MMB_0083	MBOVPG45_0091	rplA	50S ribosomal protein L1	COG0081J
MMB_0084	MBOVPG45_0092	-	membrane protein	-
MMB_0085	MBOVPG45_0093	-	membrane protein	-
MMB_0086	MBOVPG45_0094	-	conserved hypothetical protein	-
MMB_0087	MBOVPG45_0095	-	RNA methyltransferase, TrmH family	COG0219J
MMB_0088	MBOVPG45_0096	-	RNA methyltransferase, TrmH family	COG0566J
MMB_0089	MBOVPG45_0097	-	conserved hypothetical protein	-
MMB_0090	MBOVPG45_0098	-	GTP-binding protein	COG1161R
MMB_0091	MBOVPG45_0099	-	membrane protein	-
MMB_0092	MBOVPG45_0100	hprK	HPr(Ser) kinase/phosphatase	COG1493T
MMB_0093	MBOVPG45_0101	lgt	prolipoprotein diacylglyceryl transferase	COG0682M
MMB_0094	MBOVPG45_0102	trxB	thioredoxin-disulfide reductase	COG0492O
MMB_0095	MBOVPG45_0103	-	membrane protein	-
MMB_0096	MBOVPG45_0104	pdhA	pyruvate dehydrogenase E1 component subunit alpha	COG1071C
MMB_0097	MBOVPG45_0105	pdhB	pyruvate dehydrogenase (acetyl-transferring) E1 component subunit beta	COG0022C
MMB_0098	MBOVPG45_0106	-	conserved hypothetical protein	-
MMB_0100	MBOVPG45_0108	pdhD	pyruvate dehydrogenase complex, E3 component, dihydrolipoamide dehydrogenase	COG1249C
MMB_0102	MBOVPG45_0109	rpmB	50S ribosomal protein L28	COG0227J
MMB_0103	MBOVPG45_0110	-	DJ-1/PfpI family protein	COG0693R
MMB_0104	MBOVPG45_0111	-	membrane protein	-
MMB_0105	MBOVPG45_0112	-	lipoprotein	-
MMB_0106	MBOVPG45_0113	-	oligopeptide ABC transporter permease	COG0601EP
MMB_0107	MBOVPG45_0114	-	peptide/opine/nickel uptake ABC transporter (PepT) family, permease	COG1173EP
MMB_0108	MBOVPG45_0115	-	oligopeptide ABC transporter ATP-binding protein	COG0444EP
MMB_0109	MBOVPG45_0116	-	oligopeptide ABC transporter ATP-binding protein	COG4608E
MMB_0110	MBOVPG45_0117	-	lipoprotein	-
MMB_0111	MBOVPG45_0118	-	membrane protein	-
MMB_0112	MBOVPG45_0119	-	membrane protein	COG1284S
MMB_0113	MBOVPG45_0120	-	lipoprotein	COG5279D
MMB_0114	MBOVPG45_0121	-	ribose 5-phosphate isomerase B	COG0698G
MMB_0115	MBOVPG45_0122	-	peptidase C39 family/ABC transporter peptide-2 exporter (Pep2E) family	COG2274V
MMB_0116	MBOVPG45_0123	-	membrane protein	-
MMB_0117	MBOVPG45_0124	-	conserved hypothetical protein	COG0319R
MMB_0118	MBOVPG45_0125	cdd	cytidine deaminase	COG0295F
MMB_0119	MBOVPG45_0126	era	GTP-binding protein Era	COG1159R
MMB_0120	MBOVPG45_0127	pepQ	Xaa-Pro dipeptidase	COG0006E
MMB_0121	MBOVPG45_0128	proS	proline--tRNA ligase	COG0442J
MMB_0122	MBOVPG45_0129	-	conserved hypothetical protein	-
MMB_0123	MBOVPG45_0130	-	membrane protein	-
MMB_0124	MBOVPG45_0131	-	LemA family protein	COG1704S
MMB_0125	MBOVPG45_0132	xfp	D-xylulose 5-phosphate/D-fructose 6-phosphate phosphoketolase	COG3957G
MMB_0127	MBOVPG45_0133	pepF	oligoendopeptidase F	COG1164E
MMB_0128	MBOVPG45_0134	-	polyamine ABC transporter ATP-binding protein	COG3842E
MMB_0129	MBOVPG45_0135	-	polyamine ABC transporter permease	COG1176E
MMB_0130	MBOVPG45_0136	-	polyamine ABC transporter permease	COG1177E
MMB_0131	MBOVPG45_0137	-	membrane protein	-
MMB_0133	MBOVPG45_0139	-	membrane protein	-
MMB_0134	MBOVPG45_0140	thiI	thiamine biosynthesis/tRNA modification protein ThiI	COG0301H
MMB_0135	MBOVPG45_0141	-	membrane protein	-
MMB_0139	MBOVPG45_0150	-	conserved hypothetical protein	COG1123R
MMB_0140	MBOVPG45_0151	valS	valine--tRNA ligase	COG0525J
MMB_0141	MBOVPG45_0152	folD	methylenetetrahydrofolate dehydrogenase/cyclohydrolase	COG0190H
MMB_0142	MBOVPG45_0153	pta_1	phosphate acetyltransferase	COG0280C
MMB_0143	MBOVPG45_0154	ackA-1	acetate kinase	COG0282C
MMB_0144	MBOVPG45_0155	coaD	pantetheine-phosphate adenylyltransferase	COG0669H
MMB_0145	MBOVPG45_0156	ysxC	ribosome biogenesis GTP-binding protein YsxC	COG0218R
MMB_0146	MBOVPG45_0157	-	membrane protein	-
MMB_0147	MBOVPG45_0158	pyk	pyruvate kinase	COG0469G
MMB_0148	MBOVPG45_0159	-	lipoprotein	-
MMB_0149	MBOVPG45_0160	dnaK	chaperone protein DnaK	COG0443O
MMB_0150	MBOVPG45_0161	gidA-1	tRNA uridine 5-carboxymethylaminomethyl modification enzyme GidA	COG1206J
MMB_0151	MBOVPG45_0162	-	membrane protein	-
MMB_0152	MBOVPG45_0163	ldhA	D-lactate dehydrogenase	COG1052CHR
MMB_0153	MBOVPG45_0164	-	lipase/esterase LIP3/BchO family	COG0596R
MMB_0157	MBOVPG45_0167	-	type III restriction modification system, res subunit	-
MMB_0161	MBOVPG45_0171	tig	trigger factor	COG0544O
MMB_0162	MBOVPG45_0174	-	conserved hypothetical protein	-
MMB_0163	MBOVPG45_0175	-	membrane protein	-
MMB_0165	MBOVPG45_0192	-	ISMbov1, transposase	COG2826L
MMB_0166	MBOVPG45_0176	-	membrane protein	-
MMB_0169	MBOVPG45_0688	-	5'-3' exonuclease family protein	COG0258L
MMB_0170	MBOVPG45_0687	dnaE	DNA polymerase III subunit alpha	COG0587L
MMB_0171	MBOVPG45_0686	-	membrane protein	-
MMB_0172	MBOVPG45_0679	-	membrane protein	-
MMB_0173	MBOVPG45_0678	-	membrane protein	-
MMB_0174	MBOVPG45_0677	-	membrane protein	-
MMB_0175	MBOVPG45_0675	gidA-2	glucose-inhibited division protein A	COG0445D
MMB_0176	MBOVPG45_0674	-	conserved hypothetical protein	COG1576S
MMB_0177	MBOVPG45_0673	-	membrane protein	COG0534V
MMB_0178	MBOVPG45_0672	-	membrane protein	-
MMB_0179	MBOVPG45_0671	-	methyltransferase	COG0742L
MMB_0180	MBOVPG45_0670	def	peptide deformylase	COG0242J
MMB_0181	MBOVPG45_0669	-	CvpA family protein	-
MMB_0182	MBOVPG45_0668	parE	DNA topoisomerase IV subunit B	COG0187L
MMB_0183	MBOVPG45_0667	parC	DNA topoisomerase IV subunit A	COG0188L
MMB_0184	MBOVPG45_0665	-	HAD hydrolase, IIB family	COG0561R
MMB_0185	MBOVPG45_0664	rnhB-1	ribonuclease HIII	COG1039L
MMB_0186	MBOVPG45_0663	-	DNA (cytosine-5-)-methyltransferase	COG0270L
MMB_0187	MBOVPG45_0662	-	conserved hypothetical protein	-
MMB_0188	MBOVPG45_0659	-	membrane protein	-
MMB_0189	MBOVPG45_0657	gidB	methyltransferase GidB	COG0357M
MMB_0192	MBOVPG45_0656	prsA	ribose-phosphate pyrophosphokinase	COG0462FE
MMB_0197	MBOVPG45_0651	-	lipoprotein	COG2356L
MMB_0198	MBOVPG45_0650	tkt	transketolase	COG0021G
MMB_0199	MBOVPG45_0649	ppa	inorganic diphosphatase	COG0221C
MMB_0200	MBOVPG45_0648	rpsT	30S ribosomal protein S20	COG0268J
MMB_0201	MBOVPG45_0647	-	conserved hypothetical protein	-
MMB_0202	MBOVPG45_0646	-	membrane protein	-
MMB_0203	MBOVPG45_0645	-	lipoprotein	-
MMB_0204	MBOVPG45_0644	-	HIT family protein	COG0537FGR
MMB_0205	MBOVPG45_0643	-	lipoprotein	-
MMB_0206	MBOVPG45_0642	rpmG-2	50S ribosomal protein L33	COG0267J
MMB_0207	MBOVPG45_0641	-	conserved hypothetical protein	-
MMB_0208	MBOVPG45_0640	-	AhpC/TSA family antioxidant	COG2077O
MMB_0209	MBOVPG45_0639	-	conserved hypothetical protein	-
MMB_0210	MBOVPG45_0638	ftsY	signal recognition particle-docking protein FtsY	COG0552U
MMB_0211	MBOVPG45_0637	-	conserved hypothetical protein	-
MMB_0212	MBOVPG45_0636	metG	methionine--tRNA ligase	COG0143J
MMB_0213	MBOVPG45_0635	-	methyltransferase small domain-containing protein	COG4123R
MMB_0214	MBOVPG45_0634	rnr	ribonuclease R	COG0557K
MMB_0215	MBOVPG45_0633	secG	preprotein translocase subunit SecG	-
MMB_0216	MBOVPG45_0631	gmk	guanylate kinase	COG0194F
MMB_0217	MBOVPG45_0630	-	protein phosphatase 2c domain-containing protein	COG0631T
MMB_0218	MBOVPG45_0629	-	non-specific serine/threonine protein kinase	COG0515RTKL
MMB_0219	MBOVPG45_0628	rsgA	ribosome small subunit-dependent GTPase A	COG1162R
MMB_0220	MBOVPG45_0627	-	ribulose-phosphate 3-epimerase	COG0036G
MMB_0223	MBOVPG45_0626	-	RecD/TraA family protein	COG0507L
MMB_0224	MBOVPG45_0625	-	ISMbov4, transposase	COG5421L
MMB_0225	MBOVPG45_0624	-	AAA family ATPase	COG0464O
MMB_0226	MBOVPG45_0623	-	conserved hypothetical protein	COG1404O
MMB_0236	MBOVPG45_0606	pyrG	CTP synthase	COG0504F
MMB_0237	MBOVPG45_0605	ileS	isoleucine--tRNA ligase	COG0060J
MMB_0238	MBOVPG45_0604	lsp	peptidase, A8 (signal peptidase II) family	COG0597MU
MMB_0240	MBOVPG45_0603	-	LppB family lipoprotein	-
MMB_0241	MBOVPG45_0597	-	Holliday junction DNA helicase	COG0632L
MMB_0242	MBOVPG45_0596	ruvB	Holliday junction DNA helicase RuvB	COG2255L
MMB_0243	MBOVPG45_0595	-	membrane protein	COG0341U
MMB_0244	MBOVPG45_0594	truB	tRNA pseudouridine synthase B	COG0130J
MMB_0245	MBOVPG45_0593	-	HAD hydrolase, IIB family	COG0561R
MMB_0246	MBOVPG45_0592	-	riboflavin kinase-like protein	COG0196H
MMB_0247	MBOVPG45_0591	rpsO	30S ribosomal protein S15	COG0184J
MMB_0248	MBOVPG45_0590	-	lipase/esterase LIP3/BchO family	COG0596R
MMB_0251	MBOVPG45_0588	gtsB-1	glycerol ABC transporter permease GtsB	COG1175G
MMB_0252	MBOVPG45_0587	gtsC-1	glycerol ABC transporter permease GtsC	COG0395G
MMB_0253	MBOVPG45_0586	-	LppB family lipoprotein	-
MMB_0254	MBOVPG45_0584	-	lipoprotein	-
MMB_0255	MBOVPG45_0583	-	DHH family protein	COG3887T
MMB_0256	MBOVPG45_0582	rplI	50S ribosomal protein L9	COG0359J
MMB_0257	MBOVPG45_0581	dnaC	replicative DNA helicase	COG0305L
MMB_0258	MBOVPG45_0580	-	CBS domain-containing protein	COG1253R
MMB_0259	MBOVPG45_0811	vspN	variable surface lipoprotein VspN	-
MMB_0261	MBOVPG45_0574	-	PARCEL family lipoprotein	-
MMB_0262	MBOVPG45_0572	-	lipoprotein	-
MMB_0265	MBOVPG45_0569	-	pyridine nucleotide-disulfide oxidoreductase	COG0446R
MMB_0266	MBOVPG45_0568	-	DAACS family amino acid transporter	COG1823R
MMB_0267	MBOVPG45_0567	-	membrane protein	COG1322S
MMB_0268	MBOVPG45_0566	-	S41B peptidase family lipoprotein	COG0793M
MMB_0269	MBOVPG45_0565	-	lipoprotein	-
MMB_0270	MBOVPG45_0564	-	lipoprotein	-
MMB_0271	MBOVPG45_0806	vspL	variable surface lipoprotein VspL	-
MMB_0272	MBOVPG45_0561	dam-1	DNA adenine methylase	COG0338L
MMB_0273	MBOVPG45_0559	rpsB	30S ribosomal protein	COG0052J
MMB_0274	MBOVPG45_0558	tsf	translation elongation factor Ts	COG0264J
MMB_0275	MBOVPG45_0557	-	S41B peptidase family lipoprotein	-
MMB_0276	MBOVPG45_0556	-	conserved hypothetical protein	COG4508S
MMB_0277	MBOVPG45_0666	-	ISMbov3, transposase	COG5421L
MMB_0278	MBOVPG45_0555	nox	NADH dehydrogenase	COG0446R
MMB_0279	MBOVPG45_0554	-	conserved hypothetical protein	COG0327S
MMB_0280	MBOVPG45_0553	rpoD	RNA polymerase sigma factor	COG0568K
MMB_0281	MBOVPG45_0552	dnaG	DNA primase	COG0358L
MMB_0282	MBOVPG45_0551	glyS	glycine--tRNA ligase	COG0423J
MMB_0283	MBOVPG45_0550	-	membrane protein	-
MMB_0284	MBOVPG45_0549	-	lipoprotein ABC transporter substrate-binding protein	-
MMB_0285	MBOVPG45_0548	-	phosphonate uptake ABC transporter (PhnT) family, ATP-binding protein	COG3638P
MMB_0286	MBOVPG45_0547	-	phosphonate uptake ABC transporter (PhnT) family, permease	COG3639P
MMB_0287	MBOVPG45_0546	-	conserved hypothetical protein	-
MMB_0288	MBOVPG45_0545	secA	preprotein translocase subunit SecA	COG0653U
MMB_0289	MBOVPG45_0543	-	oxidoreductase, zinc-binding dehydrogenase family	COG1063ER
MMB_0290	MBOVPG45_0542	topA	DNA topoisomerase I	COG0550L
MMB_0291	MBOVPG45_0541	rpsF	30S ribosomal protein S6	COG0360J
MMB_0292	MBOVPG45_0540	-	single-strand DNA-binding protein	COG0629L
MMB_0293	MBOVPG45_0539	rpsR	30S ribosomal protein S18	COG0238J
MMB_0296	MBOVPG45_0534	-	conserved hypothetical protein	COG0009J
MMB_0297	MBOVPG45_0533	-	neutral amino acid transporter, L-type amino acid transporter (LAT) family	COG0531E
MMB_0298	MBOVPG45_0532	hisS	histidine--tRNA ligase	COG0124J
MMB_0299	MBOVPG45_0531	aspS	aspartate--tRNA ligase	COG0173J
MMB_0301	MBOVPG45_0530	glpF	glycerol uptake facilitator protein	COG0580G
MMB_0302	MBOVPG45_0529	glpK	glycerol kinase	COG0554C
MMB_0303	MBOVPG45_0528	-	lipoprotein, HAD-superfamily hydrolase, subfamily IIIB	COG2503R
MMB_0304	MBOVPG45_0527	-	DHH family protein	COG0618R
MMB_0305	MBOVPG45_0526	-	DHH family protein	COG0618R
MMB_0306	MBOVPG45_0525	recO	DNA repair protein RecO	COG1381L
MMB_0307	MBOVPG45_0524	-	conserved hypothetical protein	-
MMB_0308	MBOVPG45_0523	-	phosphatase	COG1461R
MMB_0309	MBOVPG45_0522	plsX	fatty acid/phospholipid synthesis protein PlsX	COG0416I
MMB_0310	MBOVPG45_0521	rnc	ribonuclease III	COG0571K
MMB_0311	MBOVPG45_0520	smc	chromosome segregation protein SMC	COG1196D
MMB_0312	MBOVPG45_0519	-	membrane protein	COG1284S
MMB_0313	MBOVPG45_0518	-	HAD hydrolase, IIB family	COG0561R
MMB_0314	MBOVPG45_0517	-	DNA processing Smf-like protein	COG0758LU
MMB_0315	MBOVPG45_0516	adh-2	zinc-dependent alcohol dehydrogenase	COG1064R
MMB_0329	MBOVPG45_0515	-	lipoprotein	-
MMB_0330	MBOVPG45_0514	adh-1	zinc-dependent alcohol dehydrogenase	COG1064R
MMB_0331	MBOVPG45_0513	-	conserved hypothetical protein	-
MMB_0341	MBOVPG45_0509	-	membrane protein	-
MMB_0346	MBOVPG45_0508	deoD-2	purine nucleoside phosphorylase	COG0813F
MMB_0347	MBOVPG45_0507	trmU	tRNA (5-methylaminomethyl-2-thiouridylate)-methyltransferase	COG0482J
MMB_0348	MBOVPG45_0506	alaS	alanine--tRNA ligase	COG0013J
MMB_0349	MBOVPG45_0505	-	conserved hypothetical protein	COG0816L
MMB_0350	MBOVPG45_0504	-	membrane protein	-
MMB_0351	MBOVPG45_0503	-	lipoprotein	-
MMB_0352	MBOVPG45_0502	-	oxidoreductase, short chain dehydrogenase/reductase family	COG4221R
MMB_0353	MBOVPG45_0501	-	conserved hypothetical protein	COG3600S
MMB_0354	MBOVPG45_0500	-	conserved hypothetical protein	-
MMB_0360	MBOVPG45_0495	-	conserved hypothetical protein	-
MMB_0362	MBOVPG45_0494	-	membrane protein	COG3505U
MMB_0363	MBOVPG45_0493	-	conserved hypothetical protein	-
MMB_0364	MBOVPG45_0492	-	conserved hypothetical protein	-
MMB_0365	MBOVPG45_0491	-	conserved hypothetical protein	-
MMB_0366	MBOVPG45_0490	-	conserved hypothetical protein	-
MMB_0367	MBOVPG45_0488	-	conserved hypothetical protein	-
MMB_0368	MBOVPG45_0487	-	lipoprotein	-
MMB_0369	MBOVPG45_0486	-	conserved hypothetical protein	-
MMB_0371	MBOVPG45_0485	-	membrane protein	-
MMB_0372	MBOVPG45_0484	-	membrane protein	-
MMB_0374	MBOVPG45_0483	-	TraE family protein	COG3451U
MMB_0375	MBOVPG45_0482	-	conserved hypothetical protein	-
MMB_0376	MBOVPG45_0481	-	membrane protein	-
MMB_0377	MBOVPG45_0480	-	conserved hypothetical protein	-
MMB_0378	MBOVPG45_0479	-	conserved hypothetical protein	-
MMB_0379	MBOVPG45_0477	greA	transcription elongation factor GreA	COG0782K
MMB_0380	MBOVPG45_0476	hpt	hypoxanthine phosphoribosyltransferase	COG0634F
MMB_0381	MBOVPG45_0475	-	membrane protein	-
MMB_0382	MBOVPG45_0473	-	GTP-binding protein YchF	COG0012J
MMB_0383	MBOVPG45_0472	-	conserved hypothetical protein	COG1451R
MMB_0384	MBOVPG45_0471	-	membrane protein	-
MMB_0385	MBOVPG45_0470	uvrA	excinuclease ABC subunit A	COG0178L
MMB_0386	MBOVPG45_0469	uvrB	excinuclease ABC subunit B	COG0556L
MMB_0387	MBOVPG45_0467	-	DNA (cytosine-5-)-methyltransferase	COG0270L
MMB_0388	MBOVPG45_0465	-	potassium transporter, Trk family	COG0168P
MMB_0391	MBOVPG45_0165	-	conserved hypothetical protein	-
MMB_0393	MBOVPG45_0464	-	potassium transporter, Trk family	COG0569P
MMB_0394	MBOVPG45_0463	mraZ	mraZ protein	COG2001S
MMB_0395	MBOVPG45_0462	mraW	S-adenosyl-methyltransferase MraW	COG0275M
MMB_0396	MBOVPG45_0461	-	conserved hypothetical protein	-
MMB_0397	MBOVPG45_0460	ftsZ	cell division protein FtsZ	COG0206D
MMB_0398	MBOVPG45_0459	-	glycine cleavage system H-like protein	COG0509E
MMB_0399	MBOVPG45_0458	-	conserved hypothetical protein	COG1385S
MMB_0400	MBOVPG45_0457	pepO	neprilysin	COG3590O
MMB_0401	MBOVPG45_0456	-	single-strand DNA-binding protein	COG0629L
MMB_0402	MBOVPG45_0455	upp	uracil phosphoribosyltransferase	COG0035F
MMB_0403	MBOVPG45_0454	-	membrane protein	-
MMB_0404	MBOVPG45_0453	leuS	leucine--tRNA ligase	COG0495J
MMB_0405	MBOVPG45_0452	lon	endopeptidase La	COG0466O
MMB_0406	MBOVPG45_0451	plsY	acyl-phosphate glycerol 3-phosphate acyltransferase	COG0344S
MMB_0407	MBOVPG45_0450	-	conserved hypothetical protein	-
MMB_0408	MBOVPG45_0449	-	membrane protein	-
MMB_0409	MBOVPG45_0448	atpC	ATP synthase F1 subunit epsilon	COG0355C
MMB_0410	MBOVPG45_0447	atpD-2	ATP synthase F1 subunit beta	COG0055C
MMB_0411	MBOVPG45_0446	atpG	ATP synthase F1 subunit gamma	COG0224C
MMB_0412	MBOVPG45_0445	atpA	ATP synthase F1 subunit alpha	COG0056C
MMB_0413	MBOVPG45_0444	atpH	ATP synthase F1 subunit delta	COG0712C
MMB_0414	MBOVPG45_0443	atpF	ATP synthase F0 subunit B	COG0711C
MMB_0415	MBOVPG45_0442	atpE	ATP synthase F0 subunit C	COG0636C
MMB_0416	MBOVPG45_0441	atpB	ATP synthase F0 subunit A	COG0356C
MMB_0417	MBOVPG45_0440	-	membrane protein	-
MMB_0418	MBOVPG45_0439	-	conserved hypothetical protein	COG3421S
MMB_0419	MBOVPG45_0427	-	lipoprotein	-
MMB_0422	MBOVPG45_0438	-	lipoprotein	-
MMB_0423	MBOVPG45_0435	thrS	threonine--tRNA ligase	COG0441J
MMB_0424	MBOVPG45_0434	trpS	tryptophan--tRNA ligase	COG0180J
MMB_0425	MBOVPG45_0433	-	membrane protein	-
MMB_0429	MBOVPG45_0425	-	membrane protein	COG1196D
MMB_0430	MBOVPG45_0424	-	lipoprotein	-
MMB_0431	MBOVPG45_0423	-	lipoprotein	-
MMB_0432	MBOVPG45_0422	-	conserved hypothetical protein	COG1373R
MMB_0433	MBOVPG45_0421	-	S41B peptidase family lipoprotein	COG0793M
MMB_0435	MBOVPG45_0419	-	conserved hypothetical protein	COG4412S
MMB_0436	MBOVPG45_0418	-	PARCEL family lipoprotein	-
MMB_0437	MBOVPG45_0417	-	PTS glucose-glucoside (Glc) family transporter	COG1264G
MMB_0438	MBOVPG45_0416	-	lipoprotein	-
MMB_0439	MBOVPG45_0415	-	peptidase, M22 family	COG0533O
MMB_0440	MBOVPG45_0414	-	peptidase M22 family, non-peptidase-like protein	COG1214O
MMB_0441	MBOVPG45_0413	-	YjeE family ATPase	COG0802R
MMB_0442	MBOVPG45_0411	tuf	translation elongation factor Tu	COG0050J
MMB_0443	MBOVPG45_0409	eno	phosphopyruvate hydratase	COG0148G
MMB_0444	MBOVPG45_0408	-	conserved hypothetical protein	COG0539J
MMB_0445	MBOVPG45_0407	-	conserved hypothetical protein	COG0166G
MMB_0446	MBOVPG45_0406	pgi	glucose-6-phosphate isomerase	COG0166G
MMB_0447	MBOVPG45_0405	mutM	DNA-formamidopyrimidine glycosylase	COG0266L
MMB_0448	MBOVPG45_0404	-	Smr domain-containing protein	-
MMB_0449	MBOVPG45_0403	-	peptide methionine sulfoxide reductase msrA/msrB	COG0229O
MMB_0450	MBOVPG45_0402	-	lipoprotein	-
MMB_0451	MBOVPG45_0401	-	drug exporter-2 (DrugE2) ABC transporter family, permease/ATP-binding protein	COG1132V
MMB_0452	MBOVPG45_0400	-	multidrug resistance ABC transporter permease/ATP-binding protein	COG1132V
MMB_0453	MBOVPG45_0398	-	membrane protein	-
MMB_0454	MBOVPG45_0397	efp	translation elongation factor P	COG0231J
MMB_0455	MBOVPG45_0396	-	conserved hypothetical protein	-
MMB_0456	MBOVPG45_0395	-	Mg2+ transporter-E (MgtE) family transporter	COG2239P
MMB_0457	MBOVPG45_0394	-	membrane protein	COG1624S
MMB_0458	MBOVPG45_0393	-	membrane protein	-
MMB_0459	MBOVPG45_0392	-	membrane protein	-
MMB_0460	MBOVPG45_0391	asnS	asparagine--tRNA ligase	COG0017J
MMB_0461	MBOVPG45_0390	-	glycosyltransferase	-
MMB_0462	MBOVPG45_0389	-	membrane protein	-
MMB_0463	MBOVPG45_0388	pcrA	ATP-dependent DNA helicase PcrA	COG0210L
MMB_0464	MBOVPG45_0387	-	membrane protein	-
MMB_0465	MBOVPG45_0386	-	DegV family protein	COG1307S
MMB_0466	MBOVPG45_0385	-	lipoprotein	-
MMB_0468	MBOVPG45_0384	-	lipoprotein	-
MMB_0469	MBOVPG45_0383	atpD-1	ATP synthase F1 subunit beta	COG0055C
MMB_0470	MBOVPG45_0382	-	ATP synthase F1 subunit alpha	COG0056C
MMB_0471	MBOVPG45_0381	-	membrane protein	-
MMB_0472	MBOVPG45_0380	-	conserved hypothetical protein	-
MMB_0473	MBOVPG45_0379	-	conserved hypothetical protein	-
MMB_0474	MBOVPG45_0378	-	conserved hypothetical protein	-
MMB_0475	MBOVPG45_0377	-	membrane protein	-
MMB_0476	MBOVPG45_0376	-	LppD family lipoprotein	-
MMB_0477	MBOVPG45_0375	-	membrane protein	-
MMB_0478	MBOVPG45_0374	-	membrane protein	-
MMB_0479	MBOVPG45_0373	-	LppD family lipoprotein	-
MMB_0480	MBOVPG45_0372	-	membrane protein	-
MMB_0481	MBOVPG45_0371	ligA	DNA ligase (NAD+)	COG0272L
MMB_0482	MBOVPG45_0370	-	membrane protein	-
MMB_0483	MBOVPG45_0369	deoB	phosphopentomutase	COG1015G
MMB_0484	MBOVPG45_0368	-	conserved hypothetical protein	COG1481S
MMB_0489	MBOVPG45_0364	holA	DNA polymerase III subunit delta	COG1466L
MMB_0490	MBOVPG45_0362	rplM	50S ribosomal protein L13	COG0102J
MMB_0491	MBOVPG45_0361	rpsI	30S ribosomal protein S9	COG0103J
MMB_0492	MBOVPG45_0359	-	conserved hypothetical protein	COG0662G
MMB_0493	MBOVPG45_0358	gtaB	UTP--glucose-1-phosphate uridylyltransferase	COG1210M
MMB_0494	MBOVPG45_0356	-	cation transporter, P-type ATPase (P-ATPase) family	COG0474P
MMB_0495	MBOVPG45_0355	-	membrane protein	COG1277R
MMB_0496	MBOVPG45_0354	-	ABC transporter ATP-binding protein	COG1131V
MMB_0497	MBOVPG45_0353	-	lipoprotein	-
MMB_0498	MBOVPG45_0352	-	lipoprotein	-
MMB_0499	MBOVPG45_0351	-	lipoprotein	-
MMB_0500	MBOVPG45_0350	-	phosphoglucomutase/phosphomannomutase family protein	COG1109G
MMB_0501	MBOVPG45_0349	-	membrane protein	-
MMB_0502	MBOVPG45_0348	-	NusB family protein	COG0781K
MMB_0503	MBOVPG45_0347	-	acyl carrier protein phosphodiesterase	COG1182I
MMB_0504	MBOVPG45_0346	-	phosphocarrier, HPr family	COG1925G
MMB_0505	MBOVPG45_0345	-	oligopeptide ABC transporter permease	COG0601EP
MMB_0506	MBOVPG45_0344	-	oligopeptide ABC transporter permease	COG1173EP
MMB_0507	MBOVPG45_0343	-	lipoprotein	-
MMB_0508	MBOVPG45_0342	-	cytidyltransferase-like domain-containing protein	COG1323R
MMB_0509	MBOVPG45_0341	-	lipoprotein	-
MMB_0510	MBOVPG45_0340	infC	translation initiation factor IF-3	COG0290J
MMB_0511	MBOVPG45_0339	rpmI	50S ribosomal protein L35	COG0291J
MMB_0512	MBOVPG45_0338	rplT	50S ribosomal protein L20	COG0292J
MMB_0513	MBOVPG45_0337	-	conserved hypothetical protein	COG1112L
MMB_0514	MBOVPG45_0336	-	membrane protein	-
MMB_0515	MBOVPG45_0335	-	kinase family protein	COG0510M
MMB_0516	MBOVPG45_0334	lepA	GTP-binding protein LepA	COG0481M
MMB_0517	MBOVPG45_0333	-	kinase family protein	COG0510M
MMB_0518	MBOVPG45_0332	-	nitroreductase family protein	COG0778C
MMB_0519	MBOVPG45_0331	-	alpha/beta hydrolase family protein	COG0596R
MMB_0523	MBOVPG45_0329	-	glycosyltransferase, group 2 family	COG1215M
MMB_0524	MBOVPG45_0328	argS	arginine--tRNA ligase	COG0018J
MMB_0525	MBOVPG45_0327	-	AEC family transporter	-
MMB_0526	MBOVPG45_0326	ldh	L-lactate dehydrogenase	COG0039C
MMB_0527	MBOVPG45_0325	-	biotin-binding domain-containing protein	COG0508C
MMB_0528	MBOVPG45_0323	pta_2	phosphate acetyltransferase	COG0280C
MMB_0529	MBOVPG45_0322	ackA-2	acetate kinase	COG0282C
MMB_0530	MBOVPG45_0321	-	membrane protein	-
MMB_0531	MBOVPG45_0320	-	lipoprotein	-
MMB_0532	MBOVPG45_0319	-	membrane protein	-
MMB_0533	MBOVPG45_0817	-	ISMbov6, transposase	COG2826L
MMB_0534	MBOVPG45_0318	-	hydrolase	COG0561R
MMB_0535	MBOVPG45_0317	nfo	deoxyribonuclease IV (phage-T(4)-induced)	COG0648L
MMB_0536	MBOVPG45_0316	-	membrane protein	-
MMB_0537	MBOVPG45_0315	-	conserved hypothetical protein	-
MMB_0538	MBOVPG45_0314	uvrC	excinuclease ABC subunit C	COG0322L
MMB_0539	MBOVPG45_0313	-	lipoprotein	-
MMB_0540	MBOVPG45_0311	mb-mp81	membrane lipoprotein P81	-
MMB_0542	MBOVPG45_0310	-	lipoprotein, nuclease family	COG1525L
MMB_0543	MBOVPG45_0309	-	oligosaccharide ABC transporter ATP-binding protein	COG3839G
MMB_0544	MBOVPG45_0308	-	oligosaccharide ABC transporter permease	COG1175G
MMB_0545	MBOVPG45_0307	-	oligosaccharide ABC transporter permease	COG0395G
MMB_0546	MBOVPG45_0306	-	membrane protein	-
MMB_0547	MBOVPG45_0305	-	lipoprotein	-
MMB_0548	MBOVPG45_0304	-	GTP1/OBG family GTP-binding protein	COG0536R
MMB_0549	MBOVPG45_0303	-	HAD hydrolase, IIB family	COG0561R
MMB_0550	MBOVPG45_0302	deoD-1	purine nucleoside phosphorylase	COG0813F
MMB_0551	MBOVPG45_0301	pdp	pyrimidine-nucleoside phosphorylase	COG0213F
MMB_0552	MBOVPG45_0300	deoC	deoxyribose-phosphate aldolase	COG0274F
MMB_0553	MBOVPG45_0299	tpiA	triose-phosphate isomerase	COG0149G
MMB_0554	MBOVPG45_0298	-	lipoprotein	-
MMB_0555	MBOVPG45_0297	-	cobalt ABC transporter permease	COG0619P
MMB_0556	MBOVPG45_0296	-	cobalt ABC transporter ATP-binding protein	COG1122P
MMB_0557	MBOVPG45_0295	-	cobalt ABC transporter ATP-binding protein	COG1122P
MMB_0558	MBOVPG45_0294	rplQ	50S ribosomal protein L17	COG0203J
MMB_0559	MBOVPG45_0293	rpoA	DNA-directed RNA polymerase subunit alpha	COG0202K
MMB_0560	MBOVPG45_0292	rpsK	30S ribosomal protein S11	COG0100J
MMB_0561	MBOVPG45_0291	rpsM	30S ribosomal protein S13	COG0099J
MMB_0562	MBOVPG45_0290	infA	translation initiation factor IF-1	COG0361J
MMB_0563	MBOVPG45_0289	map	methionine aminopeptidase, type I	COG0024J
MMB_0564	MBOVPG45_0288	adk	adenylate kinase	COG0563F
MMB_0565	MBOVPG45_0287	secY	preprotein translocase subunit SecY	COG0201U
MMB_0568	MBOVPG45_0282	-	histidine acid phosphatase family protein	-
MMB_0569	MBOVPG45_0616	-	ISMbov7, transposase	COG2801L
MMB_0570	MBOVPG45_0281	-	HAD-superfamily hydrolase	COG0561R
MMB_0571	MBOVPG45_0280	rplO	50S ribosomal protein L15	COG0200J
MMB_0572	MBOVPG45_0279	rpsE	30S ribosomal protein S5	COG0098J
MMB_0573	MBOVPG45_0278	rplR	50S ribosomal protein L18	COG0256J
MMB_0574	MBOVPG45_0277	rplF	50S ribosomal protein L6	COG0097J
MMB_0575	MBOVPG45_0276	rpsH	30S ribosomal protein S8	COG0096J
MMB_0576	MBOVPG45_0274	rplE	50S ribosomal protein L5	COG0094J
MMB_0577	MBOVPG45_0273	rplX	50S ribosomal protein L24	COG0198J
MMB_0578	MBOVPG45_0272	rplN	50S ribosomal protein L14	COG0093J
MMB_0579	MBOVPG45_0271	rpsQ	30S ribosomal protein S17	COG0186J
MMB_0580	MBOVPG45_0270	rpmC	50S ribosomal protein L29	COG0255J
MMB_0581	MBOVPG45_0269	rplP	50S ribosomal protein L16	COG0197J
MMB_0582	MBOVPG45_0268	rpsC	30S ribosomal protein S3	COG0092J
MMB_0583	MBOVPG45_0267	rplV	50S ribosomal protein L22	COG0091J
MMB_0584	MBOVPG45_0266	rpsS	30S ribosomal protein S19	COG0185J
MMB_0585	MBOVPG45_0265	rplB	50S ribosomal protein L2	COG0090J
MMB_0586	MBOVPG45_0264	rplW	50S ribosomal protein L23	COG0089J
MMB_0588	MBOVPG45_0263	rplD	ribosomal protein, L4/L1 family	COG0088J
MMB_0589	MBOVPG45_0262	rplC	50S ribosomal protein L3	COG0087J
MMB_0590	MBOVPG45_0261	rpsJ	30S ribosomal protein S10	COG0051J
MMB_0591	MBOVPG45_0260	hup	DNA-binding protein HU	COG0776L
MMB_0592	MBOVPG45_0259	-	recombination protein U	COG3331R
MMB_0593	MBOVPG45_0258	recA	RecA protein	COG0468L
MMB_0594	MBOVPG45_0257	-	Ser/Thr protein phosphatase family protein	COG1692S
MMB_0595	MBOVPG45_0256	-	peptidase, M42 family (glutamyl aminopeptidase family)	COG1363G
MMB_0596	MBOVPG45_0254	-	RNA pseudouridine synthase family protein	COG1187J
MMB_0597	MBOVPG45_0253	rpmA	50S ribosomal protein L27	COG0211J
MMB_0598	MBOVPG45_0252	rplU	50S ribosomal protein L21	COG0261J
MMB_0599	MBOVPG45_0251	-	membrane protein	-
MMB_0600	MBOVPG45_0250	mscL	large-conductance mechanosensitive ion channel	COG1970M
MMB_0601	MBOVPG45_0249	-	peptidyl-prolyl cis-trans isomerase, FKBP-type/co-chaperone GrpE family protein	COG0576O
MMB_0602	MBOVPG45_0248	hrcA	heat-inducible transcription repressor HrcA	COG1420K
MMB_0603	MBOVPG45_0247	rpmE	50S ribosomal protein L31	COG0254J
MMB_0604	MBOVPG45_0246	rpsD	30S ribosomal protein S4	COG0522J
MMB_0605	MBOVPG45_0245	-	conserved hypothetical protein	-
MMB_0606	MBOVPG45_0244	gyrA	DNA gyrase subunit A	COG0188L
MMB_0607	MBOVPG45_0243	-	conserved hypothetical protein	COG1112L
MMB_0608	MBOVPG45_0238	-	type I restriction modification system, S subunit	COG0732V
MMB_0609	MBOVPG45_0240	-	site-specific recombinase, phage integrase family	COG4974L
MMB_0610	MBOVPG45_0239	hsdR	type I site-specific deoxyribonuclease	COG0610V
MMB_0611	MBOVPG45_0241	-	type I restriction modification system, S subunit	COG0732V
MMB_0612	MBOVPG45_0237	hsdM-1	type I restriction-modification system, M subunit	COG0286V
MMB_0613	MBOVPG45_0803	-	ISMbov2, transposase	-
MMB_0615	MBOVPG45_0235	-	conserved hypothetical protein	-
MMB_0618	MBOVPG45_0233	-	5-formyltetrahydrofolate cyclo-ligase family protein	COG0212H
MMB_0619	MBOVPG45_0232	-	membrane protein	COG0793M
MMB_0620	MBOVPG45_0231	-	S41B peptidase family lipoprotein	COG0793M
MMB_0621	MBOVPG45_0230	gltX	glutamate--tRNA ligase	COG0008J
MMB_0622	MBOVPG45_0229	-	conserved hypothetical protein	-
MMB_0623	MBOVPG45_0228	-	membrane protein	-
MMB_0624	MBOVPG45_0227	metK	methionine adenosyltransferase	COG0192H
MMB_0625	MBOVPG45_0226	-	membrane protein	-
MMB_0626	MBOVPG45_0225	ffh	signal recognition particle protein	COG0541U
MMB_0627	MBOVPG45_0224	-	acetyltransferase-like protein	COG3393R
MMB_0628	MBOVPG45_0223	-	conserved hypothetical protein	COG4443S
MMB_0629	MBOVPG45_0222	-	conserved hypothetical protein	COG1488H
MMB_0630	MBOVPG45_0221	pgk	phosphoglycerate kinase	COG0126G
MMB_0631	MBOVPG45_0219	-	conserved hypothetical protein	-
MMB_0632	MBOVPG45_0218	-	membrane protein	-
MMB_0634	MBOVPG45_0216	-	peptidase, M17 family	COG0260E
MMB_0635	MBOVPG45_0215	-	membrane nuclease A	COG2374R
MMB_0636	MBOVPG45_0690	-	Ser/Thr protein phosphatase family/ 5'-nucleotidase, C-terminal domain-containing protein	COG0737F
MMB_0637	MBOVPG45_0691	fusA	translation elongation factor G	COG0480J
MMB_0638	MBOVPG45_0692	rpsG	30S ribosomal protein S7	COG0049J
MMB_0639	MBOVPG45_0693	rpsL	30S ribosomal protein S12	COG0048J
MMB_0640	MBOVPG45_0694	-	conserved hypothetical protein	COG0544O
MMB_0641	MBOVPG45_0695	-	drug resistance ATPase ABC transporter family, ATP-binding protein	COG0488R
MMB_0644	MBOVPG45_0697	-	lipoprotein	COG5271R
MMB_0648	MBOVPG45_0701	-	ABC transporter permease/ATP-binding protein	COG1132V
MMB_0649	MBOVPG45_0702	-	drug exporter-2 (DrugE2) ABC transporter family, permease/ATP-binding protein	COG1132V
MMB_0650	MBOVPG45_0703	-	lipoprotein	-
MMB_0651	MBOVPG45_0705	-	membrane protein	COG3763S
MMB_0652	MBOVPG45_0706	-	peptidase, M42 family (glutamyl aminopeptidase family)	COG1363G
MMB_0654	MBOVPG45_0710	-	membrane protein	-
MMB_0655	MBOVPG45_0711	rpoC	DNA-directed RNA polymerase subunit beta'	COG0086K
MMB_0656	MBOVPG45_0712	rpoB	DNA-directed RNA polymerase subunit beta	COG0085K
MMB_0657	MBOVPG45_0713	-	lipoprotein	COG2433S
MMB_0658	MBOVPG45_0714	rplL	50S ribosomal protein L7/L12	COG0222J
MMB_0659	MBOVPG45_0715	rplJ	50S ribosomal protein L10	COG0244J
MMB_0660	MBOVPG45_0716	-	lipoprotein	-
MMB_0661	MBOVPG45_0717	lysS	lysine--tRNA ligase	COG1190J
MMB_0662	MBOVPG45_0718	-	conserved hypothetical protein	-
MMB_0663	MBOVPG45_0719	-	S1 RNA binding domain-containing protein	COG2183K
MMB_0664	MBOVPG45_0720	clpB	ATP-dependent chaperone protein ClpB	COG0542O
MMB_0668	MBOVPG45_0721	-	conserved hypothetical protein	-
MMB_0669	MBOVPG45_0722	-	DNA adenine methylase	COG3392L
MMB_0670	MBOVPG45_0723	dam-2	DNA adenine methylase	COG0338L
MMB_0671	MBOVPG45_0724	rpsP	30S ribosomal protein S16	COG0228J
MMB_0672	MBOVPG45_0725	trmD	tRNA (guanine-N(1)-)-methyltransferase	COG0336J
MMB_0673	MBOVPG45_0726	rplS	50S ribosomal protein L19	COG0335J
MMB_0674	MBOVPG45_0727	fmt	Methionyl-tRNA formyltransferase	COG0223J
MMB_0675	MBOVPG45_0728	-	phosphoglucomutase/phosphomannomutase domain-containing protein	-
MMB_0676	MBOVPG45_0729	ptsI	phosphoenolpyruvate-protein phosphotransferase	COG1080G
MMB_0677	MBOVPG45_0730	-	SIS domain-containing protein	COG1737K
MMB_0678	MBOVPG45_0731	-	conserved hypothetical protein	-
MMB_0679	MBOVPG45_0732	-	L-ribulose-5-phosphate 4-epimerase	COG0235G
MMB_0680	MBOVPG45_0733	-	hexulose-6-phosphate isomerase	COG3623G
MMB_0681	MBOVPG45_0734	pyrF	orotidine 5'-phosphate decarboxylase	COG0269G
MMB_0682	MBOVPG45_0735	-	phosphoenolpyruvate-dependent sugar phosphotransferase system, EIIA 2	COG1762GT
MMB_0683	MBOVPG45_0736	-	PTS system, protein-N(PI)-phosphohistidine-sugar phosphotransferase	COG3414G
MMB_0684	MBOVPG45_0737	sgaT	L-ascorbate phosphorylating group translocator, permease SgaT	COG3037S
MMB_0685	MBOVPG45_0738	-	phosphotriesterase family protein	COG1735R
MMB_0686	MBOVPG45_0739	-	conserved hypothetical protein	COG0561R
MMB_0695	MBOVPG45_0742	-	Fic family protein	COG3177S
MMB_0702	MBOVPG45_0213	-	membrane protein	-
MMB_0704	MBOVPG45_0747	-	LppB family lipoprotein	-
MMB_0705	MBOVPG45_0748	gtsC-2	glycerol ABC transporter permease	COG0395G
MMB_0706	MBOVPG45_0749	gtsB-2	glycerol ABC transporter permease	COG1175G
MMB_0707	MBOVPG45_0750	gtsA-2	glycerol transporter, ATP-binding protein GtsA	COG3839G
MMB_0708	MBOVPG45_0751	-	membrane protein	COG4870O
MMB_0709	MBOVPG45_0752	-	membrane protein	-
MMB_0710	MBOVPG45_0753	-	DNA-binding regulatory protein, YebC/PmpR family	COG0217S
MMB_0711	MBOVPG45_0754	nadE	NAD+ synthetase	COG0171H
MMB_0712	MBOVPG45_0755	-	conserved hypothetical protein	-
MMB_0713	MBOVPG45_0756	-	hydrolase	COG0596R
MMB_0714	MBOVPG45_0757	rumA	23S rRNA (uracil-5-)-methyltransferase RumA	COG2265J
MMB_0715	MBOVPG45_0758	-	primosomal protein dnaI-like protein	COG1484L
MMB_0716	MBOVPG45_0759	-	DnaD domain-containing protein	COG3611L
MMB_0717	MBOVPG45_0760	coaE	dephospho-CoA kinase	COG0237H
MMB_0718	MBOVPG45_0761	-	conserved hypothetical protein	COG1739S
MMB_0720	MBOVPG45_0766	-	site-specific DNA-methyltransferase (adenine-specific)	COG0863L
MMB_0721	MBOVPG45_0767	-	membrane protein	-
MMB_0724	MBOVPG45_0769	-	conserved hypothetical protein	COG1373R
MMB_0725	MBOVPG45_0770	rnhB-2	ribonuclease HIII	COG0164L
MMB_0726	MBOVPG45_0771	-	membrane protein	COG1377NU
MMB_0727	MBOVPG45_0772	rluD	ribosomal large subunit pseudouridine synthase, RluA family	COG0564J
MMB_0728	MBOVPG45_0773	-	membrane protein	COG2059P
MMB_0729	MBOVPG45_0774	-	transporter, chromate ion transporter (CHR) family	COG2059P
MMB_0730	MBOVPG45_0775	trmB	tRNA (guanine-N(7)-)-methyltransferase	COG0220R
MMB_0731	MBOVPG45_0776	-	conserved hypothetical protein	-
MMB_0732	MBOVPG45_0777	-	conserved hypothetical protein	COG3557J
MMB_0733	MBOVPG45_0778	-	conserved hypothetical protein	COG0595R
MMB_0734	MBOVPG45_0779	-	membrane protein	COG1196D
MMB_0735	MBOVPG45_0780	-	tetrapyrrole methylase family protein	COG0313R
MMB_0736	MBOVPG45_0781	-	DNA polymerase III subunit-like protein	COG2812L
MMB_0737	MBOVPG45_0782	tmk	dTMP kinase	COG0125F
MMB_0738	MBOVPG45_0783	-	recombination protein RecR	COG0353L
MMB_0739	MBOVPG45_0784	-	conserved hypothetical protein	-
MMB_0740	MBOVPG45_0785	dnaX	DNA polymerase III subunits gamma and tau	COG2812L
MMB_0741	MBOVPG45_0787	-	membrane protein	-
MMB_0742	MBOVPG45_0788	gpmI	2,3-bisphosphoglycerate-independent phosphoglycerate mutase	COG0696G
MMB_0743	MBOVPG45_0789	-	HAD-superfamily hydrolase	COG0561R
MMB_0744	MBOVPG45_0790	-	membrane protein	-
MMB_0745	MBOVPG45_0792	-	membrane protein	-
MMB_0746	MBOVPG45_0793	pgsA	CDP-diacylglycerol--glycerol-3-phosphate 3-phosphatidyltransferase	COG0558I
MMB_0747	MBOVPG45_0794	cdsA	phosphatidate cytidylyltransferase	COG0575I
MMB_0748	MBOVPG45_0795	-	membrane protein	-
MMB_0749	MBOVPG45_0796	apt	adenine phosphoribosyltransferase	COG0503F
MMB_0750	MBOVPG45_0797	infB	translation initiation factor IF-2	COG0532J
MMB_0751	MBOVPG45_0798	-	conserved hypothetical protein	COG2740K
MMB_0752	MBOVPG45_0799	-	transcription termination factor nusA	COG0195K
MMB_0753	MBOVPG45_0800	-	conserved hypothetical protein	COG0779S
MMB_0754	MBOVPG45_0801	tdk	thymidine kinase	COG1435F
MMB_0755	MBOVPG45_0802	pepA	leucyl aminopeptidase	COG0260E
MMB_0758	MBOVPG45_0805	-	membrane protein	COG3275T
MMB_0759	MBOVPG45_0822	-	site-specific recombinase, phage integrase family	COG4974L
MMB_0760	MBOVPG45_0824	-	family protein	COG0595R
MMB_0761	MBOVPG45_0825	-	lipoprotein	-
MMB_0762	MBOVPG45_0826	-	conserved hypothetical protein	-
MMB_0763	MBOVPG45_0827	-	lipoprotein	-
MMB_0764	MBOVPG45_0828	gatB	glutamyl-tRNA(Gln) amidotransferase subunit B	COG0064J
MMB_0765	MBOVPG45_0829	gatA	glutamyl-tRNA(Gln) amidotransferase subunit A	COG0154J
MMB_0766	MBOVPG45_0830	gatC	glutamyl-tRNA(Gln) amidotransferase subunit C	COG0721J
MMB_0767	MBOVPG45_0831	-	ribosomal large subunit pseudouridine synthase, RluA family	COG0564J
MMB_0768	MBOVPG45_0832	scpB	segregation and condensation protein B	COG1386K
MMB_0769	MBOVPG45_0833	scpA	segregation and condensation protein A	COG1354S
MMB_0770	MBOVPG45_0834	-	1-acyl-sn-glycerol-3-phosphate acyltransferase	COG0204I
MMB_0771	MBOVPG45_0835	-	holo-acyl carrier protein synthase	COG0736I
MMB_0772	MBOVPG45_0836	engA	ribosome-associated GTPase EngA	COG1160R
MMB_0773	MBOVPG45_0837	cmk	cytidylate kinase	COG0283F
MMB_0774	MBOVPG45_0838	-	conserved hypothetical protein	-
MMB_0775	MBOVPG45_0839	dnaJ	chaperone protein DnaJ	COG0484O
MMB_0776	MBOVPG45_0841	rbfA	ribosome-binding factor A	COG0858J
MMB_0777	MBOVPG45_0844	tyrS	tyrosine--tRNA ligase	COG0162J
MMB_0778	MBOVPG45_0845	-	tRNA binding domain-containing protein	COG0073R
MMB_0779	MBOVPG45_0846	-	DegV family protein	COG1307S
MMB_0780	MBOVPG45_0848	-	acyl carrier protein	COG0236IQ
MMB_0781	MBOVPG45_0849	-	methyltransferase, HemK family	COG2890J
MMB_0782	MBOVPG45_0850	prfA	peptide chain release factor 1	COG0216J
MMB_0783	MBOVPG45_0851	-	Fic family protein	COG2184D
MMB_0784	MBOVPG45_0852	-	membrane protein	COG1284S
MMB_0787	MBOVPG45_0698	-	ISMbov5, transposase	-
MMB_0788	MBOVPG45_0853	gyrB	DNA gyrase subunit B	COG0187L
MMB_0789	MBOVPG45_0854	trxA	thioredoxin	COG3118O
MMB_0790	MBOVPG45_0855	smpB	SsrA-binding protein	COG0691O
MMB_0795	MBOVPG45_0858	-	transcriptional regulator	COG1609K
MMB_0796	MBOVPG45_0859	-	membrane protein	-
MMB_0797	MBOVPG45_0861	-	ISMbov7, transposase	COG2801L
MMB_0798	MBOVPG45_0862	mgtA	magnesium-importing ATPase	COG0474P
MMB_0799	MBOVPG45_0863	-	multidrug ABC transporter ATP-binding protein	COG1136V
MMB_0800	MBOVPG45_0864	-	membrane protein	-
MMB_0801	MBOVPG45_0865	ftsH	ATP-dependent metalloprotease FtsH	COG0465O
MMB_0802	MBOVPG45_0866	tilS	tRNA(Ile)-lysidine synthetase	COG0037D
MMB_0803	MBOVPG45_0867	pth	aminoacyl-tRNA hydrolase	COG0193J
MMB_0804	MBOVPG45_0868	-	RecD/TraA family protein	COG0507L
	MBOVPG45_0021	-	hypothetical protein MBOVPG45_0021	-
	MBOVPG45_0138	rpmF	50S ribosomal protein L32	COG0333J
	MBOVPG45_0173	-	hypothetical protein MBOVPG45_0173	-
	MBOVPG45_0184	-	CobQ/CobB/MinD/ParA family protein	COG1192D
	MBOVPG45_0185	-	hypothetical protein MBOVPG45_0185	-
	MBOVPG45_0186	-	hypothetical protein MBOVPG45_0186	COG4487S
	MBOVPG45_0187	-	lipoprotein	-
	MBOVPG45_0189	-	hypothetical protein MBOVPG45_0189	COG5293S
	MBOVPG45_0190	-	hypothetical protein MBOVPG45_0190	-
	MBOVPG45_0198	-	hypothetical protein MBOVPG45_0198	-
	MBOVPG45_0199	-	membrane protein	-
	MBOVPG45_0200	-	membrane protein	-
	MBOVPG45_0887	-	hypothetical protein MBOVPG45_0887	-
	MBOVPG45_0201	-	membrane protein	COG2849S
	MBOVPG45_0210	-	hypothetical protein MBOVPG45_0210	-
	MBOVPG45_0212	-	hypothetical protein MBOVPG45_0212	-
	MBOVPG45_0255	-	hypothetical protein MBOVPG45_0255	-
	MBOVPG45_0275	rpsN	30S ribosomal protein S14	COG0199J
	MBOVPG45_0366	-	type II restriction enzyme	-
	MBOVPG45_0897	-	hypothetical protein MBOVPG45_0897	-
	MBOVPG45_0426	-	hypothetical protein MBOVPG45_0426	-
	MBOVPG45_0427	-	lipoprotein	-
	MBOVPG45_0428	-	lipoprotein	-
	MBOVPG45_0902	-	hypothetical protein MBOVPG45_0902	-
	MBOVPG45_0437	-	hypothetical protein MBOVPG45_0437	-
	MBOVPG45_0468	-	hypothetical protein MBOVPG45_0468	-
	MBOVPG45_0478	-	hypothetical protein MBOVPG45_0478	-
	MBOVPG45_0496	-	hypothetical protein MBOVPG45_0496	-
	MBOVPG45_0544	-	hypothetical protein MBOVPG45_0544	-
	MBOVPG45_0560	-	type II restriction endonuclease	-
	MBOVPG45_0573	-	phosphotransferase permease, EIIB domain-containing protein	COG1264G
	MBOVPG45_0652	-	hypothetical protein MBOVPG45_0652	-
	MBOVPG45_0704	-	hypothetical protein MBOVPG45_0704	-
	MBOVPG45_0709	-	hypothetical protein MBOVPG45_0709	-
	MBOVPG45_0806	vspL	variable surface lipoprotein VspL	-
	MBOVPG45_0807	vspK	variable surface lipoprotein VspK	-
	MBOVPG45_0808	vspM	variable surface lipoprotein VspM	-
	MBOVPG45_0810	vspG	variable surface lipoprotein VspG	-
	MBOVPG45_0813	vspH	variable surface lipoprotein VspH	-
	MBOVPG45_0814	-	hypothetical protein MBOVPG45_0814	COG5340K
	MBOVPG45_0815	-	hypothetical protein MBOVPG45_0815	-
	MBOVPG45_0816	vspJ	variable surface lipoprotein VspJ	-
	MBOVPG45_0818	vspF	variable surface lipoprotein VspF	COG0326O
	MBOVPG45_0819	vspO	variable surface lipoprotein VspO	-
	MBOVPG45_0820	vspI	variable surface lipoprotein VspI	-
	MBOVPG45_0821	vspE	variable surface lipoprotein VspE	-
MMB_0004			conserved hypothetical protein
MMB_0015			hypothetical protein
MMB_0064		-	conserved hypothetical protein	-
MMB_0099		pdhC	dihydrolipoamide acetyltransferase component ofpyruvate deshydrogenase complex	COG0508C
MMB_0155			hypothetical protein
MMB_0158		-	Type III restriction-modification system: methylase	COG2189L
MMB_0159		-	N-terminal truncated Type III restriction-modification system: methylase	COG2189L
MMB_0160		-	C-terminal truncated Type III restriction-modification system: methylase	COG2189L
MMB_0168			hypothetical protein
MMB_0194			hypothetical protein
MMB_0195		-	conserved hypothetical protein	-
MMB_0196		-	conserved hypothetical protein	-
MMB_0229			C-terminal truncated type I restriction modification DNA specificity domain-containing protein	COG0732V
MMB_0233		-	conserved hypothetical protein	-
MMB_0234		-	hypothetical protein	-
MMB_0235		-	conserved hypothetical protein	COG2267I
MMB_0259		-	lipoprotein	-
MMB_0260		-	P40, lipoprotein	-
MMB_0326			hypothetical protein
MMB_0332		-	CpG DNA methylase (cytosine-specific methyltransferase)	COG0270L
MMB_0333		-	conserved hypothetical protein	-
MMB_0334		-	lipoprotein	-
MMB_0335		-	lipoprotein	-
MMB_0336		-	conserved hypothetical protein	-
MMB_0337		-	conserved hypothetical protein	-
MMB_0338			hypothetical protein
MMB_0342		-	conserved hypothetical protein	COG0210L
MMB_0344		-	conserved hypothetical protein	-
MMB_0345		-	conserved hypothetical protein	-
MMB_0357		-	conserved hypothetical protein	-
MMB_0359			hypothetical protein
MMB_0370			hypothetical protein
MMB_0389		-	conserved hypothetical protein	-
MMB_0390			hypothetical protein
MMB_0392			hypothetical protein
MMB_0427		-	lipoprotein	COG5279D
MMB_0486			hypothetical protein
MMB_0488			conserved hypothetical protein
MMB_0566			conserved hypothetical protein
MMB_0614			putative variable prolipoprotein	-
MMB_0617		-	lipoprotein	-
MMB_0687		-	conserved hypothetical protein	-
MMB_0689			hypothetical protein
MMB_0690		-	conserved hypothetical protein	-
MMB_0692		-	conserved hypothetical protein	-
MMB_0694		-	conserved hypothetical protein	-
MMB_0696		-	C-terminal truncated type III restriction-modification system: methylase	COG2189L
MMB_0697		-	truncated type III restriction-modification system: methylase	COG2189L
MMB_0703		-	conserved hypothetical protein	-
MMB_0722		asnS	truncated asparagine synthetase A	COG0017J
MMB_0723			hypothetical protein
